# Supplementary material for: PPanGGOLiN: Depicting microbial diversity via a partitioned pangenome graph
Source: PLoS Comput Biol. 2020 Mar 19;16(3):e1007732. doi: 10.1371/journal.pcbi.1007732 (PMC7108747; doi:10.1371/journal.pcbi.1007732)
Supplement: S3 File — This is a TSV file where each line corresponds to all the GenBank assembly accession used in this study for each ‘species id’ in the NCBI taxonomy. (TSV) [file pcbi.1007732.s012.tsv]

tax_sp_id	sp_name	nb_genomes	comma_separated_assembly_accessions
1639	Listeria monocytogenes	20656	GCA_004432505.1,GCA_004431705.1,GCA_004467745.1,GCA_004150675.1,GCA_004682145.1,GCA_004431765.1,GCA_004682105.1,GCA_004685725.1,GCA_004432655.1,GCA_004410905.1,GCA_004410895.1,GCA_004687945.1,GCA_004551465.1,GCA_004430495.1,GCA_004432445.1,GCA_004432905.1,GCA_004430775.1,GCA_004687525.1,GCA_004391845.1,GCA_004404285.1,GCA_004384005.1,GCA_004688045.1,GCA_004434165.1,GCA_004430635.1,GCA_003642785.1…
28901	Salmonella enterica	16747	GCA_004278535.1,GCA_004190715.1,GCA_004275195.1,GCA_004222525.1,GCA_003324895.1,GCA_004221945.1,GCA_004219645.1,GCA_004253445.1,GCA_004258885.1,GCA_002106425.1,GCA_004226185.1,GCA_000486995.1,GCA_004227365.1,GCA_004225765.1,GCA_004217965.1,GCA_004227725.1,GCA_004259365.1,GCA_004218385.1,GCA_004222665.1,GCA_003867575.1,GCA_003870775.1,GCA_003052405.1,GCA_002795725.1,GCA_003064345.1,GCA_003077415.1…
562	Escherichia coli	15141	GCA_003255195.1,GCA_002925925.1,GCA_004182235.1,GCA_003255185.1,GCA_002531025.1,GCA_003255175.1,GCA_004234025.1,GCA_001455035.2,GCA_004215785.1,GCA_003255635.1,GCA_003255475.1,GCA_003255095.1,GCA_003255275.1,GCA_003255105.1,GCA_004233345.1,GCA_003255565.1,GCA_003255505.1,GCA_003605685.1,GCA_003255415.1,GCA_003255545.1,GCA_003255625.1,GCA_004158035.1,GCA_003255425.1,GCA_004174175.1,GCA_003255335.1…
1280	Staphylococcus aureus	10125	GCA_002260425.1,GCA_002209885.1,GCA_003075985.1,GCA_002097135.1,GCA_002267415.2,GCA_001046215.1,GCA_002260315.1,GCA_003075955.1,GCA_002260265.1,GCA_003589655.1,GCA_000011505.1,GCA_003076095.1,GCA_002209905.1,GCA_003075915.1,GCA_003095335.1,GCA_001936695.1,GCA_003725465.1,GCA_003075935.1,GCA_004122795.1,GCA_000027045.1,GCA_004122975.1,GCA_900458265.1,GCA_003076035.1,GCA_003581515.1,GCA_003095215.1…
1313	Streptococcus pneumoniae	8231	GCA_002265095.1,GCA_900025875.1,GCA_000334755.1,GCA_001209105.1,GCA_001124325.1,GCA_900046805.2,GCA_900030755.1,GCA_001113585.1,GCA_001173765.1,GCA_000334615.1,GCA_900034435.1,GCA_001339055.1,GCA_900050145.1,GCA_001346435.1,GCA_001553495.1,GCA_001106205.1,GCA_000334835.1,GCA_002249745.1,GCA_000334675.1,GCA_900028255.1,GCA_001545505.1,GCA_001340555.1,GCA_000334855.1,GCA_900036525.1,GCA_001151845.1…
573	Klebsiella pneumoniae	6863	GCA_001463525.1,GCA_004302785.1,GCA_001903045.4,GCA_002235675.1,GCA_002935085.1,GCA_002181085.1,GCA_002182535.1,GCA_004024015.1,GCA_001462885.1,GCA_001462735.1,GCA_001462905.1,GCA_002184225.1,GCA_004127515.1,GCA_002236205.1,GCA_001903625.4,GCA_002180495.1,GCA_001463125.1,GCA_004209275.1,GCA_004127435.1,GCA_002969145.1,GCA_900493535.1,GCA_900492825.1,GCA_002235795.1,GCA_001462705.1,GCA_002182525.1…
1773	Mycobacterium tuberculosis	5957	GCA_003396675.1,GCA_003394995.1,GCA_001324185.1,GCA_003391805.1,GCA_003393635.1,GCA_003396065.1,GCA_003393235.1,GCA_003393625.1,GCA_003393935.1,GCA_003396745.1,GCA_000195835.2,GCA_003396995.1,GCA_003394535.1,GCA_000195955.2,GCA_003393275.1,GCA_003396755.1,GCA_003396875.1,GCA_000827085.1,GCA_003395575.1,GCA_003394855.1,GCA_001458155.1,GCA_003392585.1,GCA_003396405.1,GCA_003392065.1,GCA_003396285.1…
287	Pseudomonas aeruginosa	3959	GCA_003838805.1,GCA_004684765.1,GCA_003841305.1,GCA_003837745.1,GCA_001452765.1,GCA_001450005.1,GCA_003968025.1,GCA_003669885.1,GCA_003840085.1,GCA_002193815.1,GCA_002135965.1,GCA_003834465.1,GCA_003073895.1,GCA_002135765.1,GCA_003836775.1,GCA_003837665.1,GCA_001450265.1,GCA_004213525.1,GCA_003411595.1,GCA_003934215.1,GCA_003934225.1,GCA_003836305.1,GCA_003834665.1,GCA_001449545.1,GCA_003835405.1…
470	Acinetobacter baumannii	3117	GCA_004357105.1,GCA_003596235.1,GCA_004209195.1,GCA_900496235.1,GCA_000682635.1,GCA_004357295.1,GCA_004794165.1,GCA_000682195.1,GCA_900495595.1,GCA_001415355.1,GCA_002992625.1,GCA_003577545.1,GCA_900496575.1,GCA_003346005.1,GCA_000671455.1,GCA_002182685.1,GCA_000163355.2,GCA_004357275.1,GCA_002277175.1,GCA_003584485.1,GCA_000809485.3,GCA_000214965.2,GCA_004357125.1,GCA_000810875.3,GCA_000278665.1…
197	Campylobacter jejuni	1810	GCA_003734725.1,GCA_004278215.1,GCA_004252185.1,GCA_004281505.1,GCA_900460775.1,GCA_003095725.1,GCA_004252335.1,GCA_003746185.1,GCA_003737645.1,GCA_004250685.1,GCA_000009085.1,GCA_003895175.1,GCA_004276415.1,GCA_004281975.1,GCA_003914325.1,GCA_003743645.1,GCA_004251285.1,GCA_003095935.1,GCA_001761625.1,GCA_003770585.1,GCA_000254655.2,GCA_003961175.1,GCA_004281775.1,GCA_003779925.1,GCA_004277635.1…
36809	Mycobacteroides abscessus	1674	GCA_900132645.1,GCA_900134965.1,GCA_900135715.1,GCA_900140995.1,GCA_900135135.1,GCA_900131115.1,GCA_900139845.1,GCA_900139595.1,GCA_900134035.1,GCA_900130455.1,GCA_900136305.1,GCA_900140015.1,GCA_900133245.1,GCA_900139975.1,GCA_900133065.1,GCA_900135165.1,GCA_900134385.1,GCA_900135205.1,GCA_900134095.1,GCA_900134665.1,GCA_900132485.1,GCA_900134875.1,GCA_900135595.1,GCA_900135575.1,GCA_900136615.1…
487	Neisseria meningitidis	1611	GCA_900204995.1,GCA_003799085.1,GCA_003724835.1,GCA_900204655.1,GCA_000386825.2,GCA_003724615.1,GCA_900201955.1,GCA_003724395.1,GCA_900204615.1,GCA_000386785.2,GCA_003724895.1,GCA_003843025.1,GCA_003600475.1,GCA_003842525.1,GCA_003798935.1,GCA_000448085.1,GCA_002845695.1,GCA_000386745.2,GCA_002845605.1,GCA_000448225.1,GCA_003842795.1,GCA_003724635.1,GCA_003843535.1,GCA_000448245.1,GCA_000763745.1…
28450	Burkholderia pseudomallei	1378	GCA_002900645.1,GCA_001980315.1,GCA_001980885.1,GCA_001980485.1,GCA_002900665.1,GCA_000773335.1,GCA_003852635.1,GCA_000011545.1,GCA_001980385.1,GCA_000932075.1,GCA_003420645.1,GCA_001980395.1,GCA_001976345.1,GCA_001979065.1,GCA_001979405.1,GCA_004123025.1,GCA_003268175.1,GCA_001979325.1,GCA_001980845.1,GCA_001976325.1,GCA_001979285.1,GCA_001980265.1,GCA_001979085.1,GCA_001978825.1,GCA_001977385.1…
210	Helicobacter pylori	1328	GCA_002026585.1,GCA_002012575.1,GCA_003639165.1,GCA_002026825.1,GCA_002026445.1,GCA_002026935.1,GCA_002533415.1,GCA_003815485.1,GCA_002026555.1,GCA_002012855.1,GCA_002533615.1,GCA_002013145.1,GCA_002012555.1,GCA_002026745.1,GCA_002026805.1,GCA_002012635.1,GCA_002012955.1,GCA_002534315.1,GCA_002012495.1,GCA_002012805.1,GCA_002026955.1,GCA_002012755.1,GCA_002027125.1,GCA_000345045.2,GCA_002026625.1…
1496	Clostridioides difficile	1327	GCA_900688245.1,GCA_002303215.1,GCA_004684515.1,GCA_004684755.1,GCA_900686955.1,GCA_004684665.1,GCA_000953275.1,GCA_002303525.1,GCA_900688205.1,GCA_002302145.1,GCA_002301955.1,GCA_002352515.1,GCA_900688305.1,GCA_004684745.1,GCA_900073085.1,GCA_003862575.1,GCA_002302755.1,GCA_900074825.1,GCA_900165275.1,GCA_000449065.2,GCA_002940825.1,GCA_900074645.1,GCA_002303505.1,GCA_004684595.1,GCA_900692305.1…
1705700	Pseudomonas sp. 286	1299	GCA_900602315.1,GCA_900600005.1,GCA_900590655.1,GCA_900576615.1,GCA_900601185.1,GCA_900602555.1,GCA_900601295.1,GCA_900589975.1,GCA_900602805.1,GCA_900582565.1,GCA_900584465.1,GCA_900583335.1,GCA_900601325.1,GCA_900602835.1,GCA_900601435.1,GCA_900599535.1,GCA_900590675.1,GCA_900583025.1,GCA_900599665.1,GCA_900599795.1,GCA_900600115.1,GCA_900583435.1,GCA_900589115.1,GCA_900599585.1,GCA_900589075.1…
1352	Enterococcus faecium	1231	GCA_000148325.1,GCA_001547155.1,GCA_900148555.1,GCA_000295515.2,GCA_001896235.1,GCA_000295215.2,GCA_000294855.2,GCA_000294955.2,GCA_000294835.2,GCA_000295075.2,GCA_001547355.1,GCA_000295115.2,GCA_000295195.2,GCA_004300395.1,GCA_000295615.2,GCA_000295555.2,GCA_004152135.1,GCA_004152515.1,GCA_001547175.1,GCA_000295535.2,GCA_000295455.2,GCA_004152275.1,GCA_004152395.1,GCA_004152415.1,GCA_000295235.2…
1307	Streptococcus suis	1189	GCA_900060645.1,GCA_900062835.1,GCA_003933955.1,GCA_900058715.1,GCA_900063575.1,GCA_900049625.1,GCA_002831545.1,GCA_003931695.1,GCA_900054825.1,GCA_900053125.1,GCA_900058245.1,GCA_002803825.1,GCA_900050805.1,GCA_900065745.1,GCA_900056835.1,GCA_000167375.1,GCA_900057995.1,GCA_900056165.1,GCA_000026745.1,GCA_003931705.1,GCA_000231325.2,GCA_900055865.1,GCA_001293215.1,GCA_001293255.1,GCA_900063595.1…
1311	Streptococcus agalactiae	1095	GCA_001018575.1,GCA_000289415.1,GCA_001018015.1,GCA_000289375.1,GCA_000310365.1,GCA_000289775.1,GCA_001018495.1,GCA_001018005.1,GCA_002735265.1,GCA_000289395.1,GCA_000311325.1,GCA_001018055.1,GCA_001017975.1,GCA_000310285.1,GCA_003859555.1,GCA_000310425.1,GCA_000311105.1,GCA_000288055.1,GCA_000289835.1,GCA_000289815.1,GCA_001546695.1,GCA_003174715.1,GCA_002239235.1,GCA_000287995.1,GCA_000289795.1…
195	Campylobacter coli	1010	GCA_004276715.1,GCA_004280395.1,GCA_003739765.1,GCA_004276435.1,GCA_004277475.1,GCA_003780665.1,GCA_004282075.1,GCA_003780745.1,GCA_000253635.2,GCA_004278735.1,GCA_004281635.1,GCA_004277865.1,GCA_004279785.1,GCA_003780985.1,GCA_003898195.1,GCA_001441955.1,GCA_003745905.1,GCA_003780555.1,GCA_003763305.1,GCA_004278775.1,GCA_003778105.1,GCA_003767625.1,GCA_001483845.1,GCA_003755685.1,GCA_004278755.1…
666	Vibrio cholerae	957	GCA_001281615.1,GCA_002899735.1,GCA_003449135.1,GCA_004358245.1,GCA_001953365.1,GCA_004310025.1,GCA_004358285.1,GCA_001857175.1,GCA_002284425.1,GCA_003449125.1,GCA_001857155.1,GCA_001045415.1,GCA_002284205.1,GCA_002284455.1,GCA_003449115.1,GCA_002284125.1,GCA_002843255.1,GCA_000736945.1,GCA_000710445.1,GCA_002204105.1,GCA_003449075.1,GCA_001471455.2,GCA_003594535.1,GCA_002098085.1,GCA_002098555.1…
1351	Enterococcus faecalis	870	GCA_004125775.1,GCA_002945015.1,GCA_003796375.1,GCA_004103185.1,GCA_000294045.1,GCA_000294125.1,GCA_000147925.1,GCA_000147255.1,GCA_002948815.1,GCA_003797045.1,GCA_003962745.1,GCA_000690925.1,GCA_000294205.2,GCA_000968735.2,GCA_000294265.2,GCA_004168075.1,GCA_004103075.1,GCA_004120315.1,GCA_004102975.1,GCA_000294165.2,GCA_000205205.1,GCA_000148205.1,GCA_000294105.2,GCA_002946275.1,GCA_000294285.2…
670	Vibrio parahaemolyticus	707	GCA_001280705.1,GCA_004324495.1,GCA_004121195.1,GCA_001270155.1,GCA_001280725.1,GCA_001268045.1,GCA_000454475.1,GCA_002153925.1,GCA_001996365.1,GCA_004324705.1,GCA_002072915.1,GCA_002880275.1,GCA_004121225.1,GCA_002803235.1,GCA_004121095.1,GCA_004121085.1,GCA_004121185.1,GCA_004121285.1,GCA_004324405.1,GCA_004121115.1,GCA_004121105.1,GCA_002880495.1,GCA_004121175.1,GCA_002880575.1,GCA_002880225.1…
446	Legionella pneumophila	695	GCA_004168965.1,GCA_004169485.1,GCA_004137445.1,GCA_004169595.1,GCA_004168955.1,GCA_004137475.1,GCA_004137585.1,GCA_004137565.1,GCA_004168945.1,GCA_004137525.1,GCA_004169385.1,GCA_004169535.1,GCA_004169585.1,GCA_004137635.1,GCA_004169245.1,GCA_004169295.1,GCA_004169635.1,GCA_004136915.1,GCA_900063895.1,GCA_004137535.1,GCA_004169545.1,GCA_003605915.1,GCA_003605955.1,GCA_004137195.1,GCA_004169685.1…
727	Haemophilus influenzae	677	GCA_002988735.1,GCA_000833745.1,GCA_002984345.1,GCA_002985065.1,GCA_002985665.1,GCA_002991485.1,GCA_002985465.1,GCA_002989335.1,GCA_002984305.1,GCA_002985545.1,GCA_900034925.1,GCA_002985625.1,GCA_002989415.1,GCA_001276545.1,GCA_002984145.1,GCA_002983905.1,GCA_002987585.1,GCA_002984955.1,GCA_002988815.1,GCA_002991205.1,GCA_900029335.1,GCA_002989455.1,GCA_002093175.1,GCA_001975845.1,GCA_000833735.1…
158836	Enterobacter hormaechei	661	GCA_000957325.1,GCA_003261215.1,GCA_000958325.1,GCA_002154865.1,GCA_003264955.1,GCA_000958345.1,GCA_001316615.1,GCA_002154845.1,GCA_000958385.1,GCA_000958155.1,GCA_001525365.1,GCA_001471875.1,GCA_002785845.1,GCA_003289775.1,GCA_000957015.1,GCA_002416535.1,GCA_001472455.1,GCA_001631145.1,GCA_001472815.1,GCA_000958225.1,GCA_001473015.1,GCA_001518545.1,GCA_004004525.1,GCA_000957095.1,GCA_000952475.1…
520	Bordetella pertussis	586	GCA_000479835.2,GCA_000479915.2,GCA_004637245.1,GCA_002892765.1,GCA_000195715.1,GCA_000479795.2,GCA_000479775.2,GCA_000479875.2,GCA_000479435.2,GCA_000479755.2,GCA_000479415.2,GCA_000479615.2,GCA_002892745.1,GCA_000479395.2,GCA_004635385.1,GCA_000479555.2,GCA_004636285.1,GCA_002892685.1,GCA_002892665.1,GCA_001686625.1,GCA_004635485.1,GCA_004637225.1,GCA_004635845.1,GCA_004635585.1,GCA_004634585.1…
1282	Staphylococcus epidermidis	526	GCA_001662145.1,GCA_004329135.1,GCA_001622785.1,GCA_004329475.1,GCA_001663015.1,GCA_001659105.1,GCA_001622865.1,GCA_001622635.1,GCA_004374795.1,GCA_001622605.1,GCA_004374885.1,GCA_001622695.1,GCA_001658995.1,GCA_001658725.1,GCA_001658645.1,GCA_001659125.1,GCA_001622495.1,GCA_001662165.1,GCA_001658785.1,GCA_001622625.1,GCA_002221835.1,GCA_003687015.1,GCA_001622685.1,GCA_001663025.1,GCA_001622545.1…
1314	Streptococcus pyogenes	496	GCA_000250925.1,GCA_004124075.1,GCA_003591865.1,GCA_002250265.1,GCA_001642135.1,GCA_000758065.1,GCA_003591635.1,GCA_000009385.1,GCA_000483505.1,GCA_000483525.1,GCA_000250905.1,GCA_004154005.1,GCA_004154065.1,GCA_002250335.1,GCA_001635895.1,GCA_001982785.1,GCA_004122875.1,GCA_003594825.1,GCA_004154045.1,GCA_004153965.1,GCA_000454125.1,GCA_000758085.1,GCA_001635975.1,GCA_000444035.1,GCA_003597545.1…
485	Neisseria gonorrhoeae	487	GCA_002943005.1,GCA_002943085.1,GCA_002942925.1,GCA_002942825.1,GCA_002942955.1,GCA_002943025.1,GCA_002942905.1,GCA_002942945.1,GCA_002943065.1,GCA_002942835.1,GCA_002942985.1,GCA_002942865.1,GCA_002942855.1,GCA_002943035.1,GCA_001858615.1,GCA_001858745.1,GCA_002289065.1,GCA_002289135.1,GCA_001028035.1,GCA_001858905.1,GCA_001858695.1,GCA_001858985.1,GCA_004212435.1,GCA_001859295.1,GCA_001025655.1…
1396	Bacillus cereus	471	GCA_002563225.1,GCA_002559945.1,GCA_002576725.1,GCA_002552635.1,GCA_002567465.1,GCA_002561925.1,GCA_000399505.1,GCA_002571165.1,GCA_002559205.1,GCA_002579585.1,GCA_002562715.1,GCA_002558745.1,GCA_002561135.1,GCA_002575815.1,GCA_002566925.1,GCA_002559985.1,GCA_000398785.1,GCA_000399365.1,GCA_002574515.1,GCA_002559125.1,GCA_000399085.1,GCA_002553095.1,GCA_002559645.1,GCA_002576045.1,GCA_002577465.1…
1590	Lactobacillus plantarum	438	GCA_001596195.1,GCA_001662895.1,GCA_004730965.1,GCA_002906875.1,GCA_001720285.1,GCA_004212195.1,GCA_004118615.1,GCA_003545985.1,GCA_004337615.1,GCA_002906095.1,GCA_004683785.1,GCA_003469805.1,GCA_004102845.1,GCA_003258615.1,GCA_001595615.1,GCA_001597605.1,GCA_000474695.1,GCA_004301905.1,GCA_004122965.1,GCA_001633265.1,GCA_003046075.1,GCA_000731855.1,GCA_004123095.1,GCA_003966855.1,GCA_900290125.1…
615	Serratia marcescens	438	GCA_001317425.2,GCA_002118055.1,GCA_003204835.1,GCA_001317085.2,GCA_001317285.2,GCA_003146705.1,GCA_002250685.1,GCA_001538785.1,GCA_003957985.1,GCA_001317205.2,GCA_003958395.1,GCA_003204555.1,GCA_003204565.1,GCA_003204635.1,GCA_003204595.1,GCA_003204935.1,GCA_002762595.1,GCA_001539045.1,GCA_002920455.1,GCA_003204615.1,GCA_000342205.1,GCA_001022215.1,GCA_003204645.1,GCA_004196365.1,GCA_000783615.2…
1428	Bacillus thuringiensis	365	GCA_002551615.1,GCA_002570885.1,GCA_002146615.1,GCA_002147315.1,GCA_002566135.1,GCA_002147415.1,GCA_002147535.1,GCA_002147255.1,GCA_001880115.1,GCA_002146595.1,GCA_000387405.2,GCA_001880125.1,GCA_002146785.1,GCA_002561665.1,GCA_000833655.1,GCA_002568585.1,GCA_002558815.1,GCA_000835235.1,GCA_002553315.1,GCA_002147325.1,GCA_000710255.1,GCA_002146335.1,GCA_002550745.1,GCA_002893515.1,GCA_002563275.1…
28141	Cronobacter sakazakii	352	GCA_002114515.1,GCA_002198975.1,GCA_002075445.1,GCA_003516125.1,GCA_002075415.1,GCA_002101445.1,GCA_002198935.1,GCA_002075555.1,GCA_002114505.1,GCA_002198925.1,GCA_002198885.1,GCA_002114555.1,GCA_001922925.1,GCA_002198805.1,GCA_002075425.1,GCA_001735615.1,GCA_002107765.1,GCA_002107755.1,GCA_002199105.1,GCA_002198855.1,GCA_002107665.1,GCA_002075495.1,GCA_002075545.1,GCA_002107815.1,GCA_002199045.1…
550	Enterobacter cloacae	316	GCA_900078025.1,GCA_002740835.1,GCA_000724505.1,GCA_002947755.1,GCA_004146255.1,GCA_002192355.1,GCA_900075625.1,GCA_900075955.1,GCA_002192395.1,GCA_900077625.1,GCA_003204095.1,GCA_900075305.1,GCA_004103945.1,GCA_900075715.1,GCA_900076895.1,GCA_900077915.1,GCA_002204775.1,GCA_900075385.1,GCA_900077905.1,GCA_900077525.1,GCA_900078085.1,GCA_900077825.1,GCA_900077245.1,GCA_900075115.1,GCA_900077415.1…
101571	Burkholderia ubonensis	298	GCA_001527225.1,GCA_001527955.1,GCA_001527365.1,GCA_001530625.1,GCA_001526225.1,GCA_001529845.1,GCA_001528075.1,GCA_001529035.1,GCA_001527385.1,GCA_001524455.1,GCA_001529065.1,GCA_001526985.1,GCA_001531045.1,GCA_001531835.1,GCA_001526945.1,GCA_001530285.1,GCA_001531715.1,GCA_001528885.1,GCA_001529025.1,GCA_001527885.1,GCA_001527865.1,GCA_001530865.1,GCA_001523825.1,GCA_001533685.1,GCA_001522155.1…
216816	Bifidobacterium longum	294	GCA_000825065.1,GCA_000825045.1,GCA_000825005.1,GCA_000261205.1,GCA_000261245.1,GCA_000825025.1,GCA_000825105.1,GCA_000825125.1,GCA_000020425.1,GCA_000825145.1,GCA_000825085.1,GCA_004333925.1,GCA_003465455.1,GCA_004333635.1,GCA_000261225.1,GCA_004334545.1,GCA_004332945.1,GCA_900637215.1,GCA_003094955.1,GCA_001870755.1,GCA_003094935.1,GCA_000261265.1,GCA_004334035.1,GCA_004334635.1,GCA_004333235.1…
384	Rhizobium leguminosarum	283	GCA_004306325.1,GCA_004303445.1,GCA_004304235.1,GCA_004307185.1,GCA_004329895.1,GCA_001652265.1,GCA_004304575.1,GCA_004305145.1,GCA_004305315.1,GCA_004329995.1,GCA_004307165.1,GCA_004307125.1,GCA_004303685.1,GCA_004306605.1,GCA_004306305.1,GCA_004304255.1,GCA_004329885.1,GCA_004303775.1,GCA_004304055.1,GCA_004303335.1,GCA_004028185.1,GCA_004330645.1,GCA_004303915.1,GCA_004305265.1,GCA_004304645.1…
1336	Streptococcus equi	262	GCA_000026605.1,GCA_001178865.1,GCA_000876215.1,GCA_001175545.1,GCA_001178625.1,GCA_001178925.1,GCA_000026585.1,GCA_001178105.1,GCA_001177205.1,GCA_001176345.1,GCA_001178045.1,GCA_001177965.1,GCA_001177705.1,GCA_001179225.1,GCA_001178465.1,GCA_001178825.1,GCA_001176925.1,GCA_001176005.1,GCA_001176905.1,GCA_001177865.1,GCA_001179265.1,GCA_001175565.1,GCA_001179025.1,GCA_001176485.1,GCA_001178485.1…
40324	Stenotrophomonas maltophilia	258	GCA_000072485.1,GCA_003935325.1,GCA_002205155.1,GCA_001997185.1,GCA_001542395.1,GCA_003244725.1,GCA_002205225.1,GCA_003970865.1,GCA_001858265.1,GCA_004793415.1,GCA_002205295.1,GCA_003935615.1,GCA_002205175.1,GCA_002205275.1,GCA_003244545.1,GCA_001619675.1,GCA_002205245.1,GCA_000758465.1,GCA_000455685.1,GCA_003172845.1,GCA_003244555.1,GCA_003938995.1,GCA_003244415.1,GCA_003015035.1,GCA_002277735.1…
244366	Klebsiella variicola	240	GCA_003196375.1,GCA_001317095.1,GCA_000786375.2,GCA_002156765.1,GCA_002264565.1,GCA_002416775.1,GCA_003195545.1,GCA_003197275.1,GCA_001463685.1,GCA_003195935.1,GCA_003387015.1,GCA_003196055.1,GCA_002851415.1,GCA_001261795.1,GCA_000019565.1,GCA_900509645.1,GCA_003197215.1,GCA_002179565.1,GCA_003196015.1,GCA_002851635.1,GCA_003195495.1,GCA_900509675.1,GCA_003386915.1,GCA_001033825.1,GCA_003988985.1…
263	Francisella tularensis	239	GCA_001574835.1,GCA_002100445.1,GCA_001574655.1,GCA_001574675.1,GCA_002100365.1,GCA_002100325.1,GCA_002100275.1,GCA_002027465.1,GCA_002100195.1,GCA_002100255.1,GCA_001574485.1,GCA_002100565.1,GCA_002100585.1,GCA_002100685.1,GCA_002100245.1,GCA_001574735.1,GCA_001574585.1,GCA_002100795.1,GCA_001574495.1,GCA_002100175.1,GCA_001574705.1,GCA_001574695.1,GCA_001574565.1,GCA_001574855.1,GCA_002101185.1…
29459	Brucella melitensis	231	GCA_003516085.1,GCA_002871075.1,GCA_002895125.1,GCA_004208655.1,GCA_004208675.1,GCA_003516065.1,GCA_900446075.1,GCA_003516045.1,GCA_000591005.1,GCA_004208695.1,GCA_002953595.1,GCA_001302485.1,GCA_002204345.1,GCA_002245205.1,GCA_002204295.1,GCA_002245235.1,GCA_002204265.1,GCA_000182235.1,GCA_000705095.1,GCA_002245225.1,GCA_001307425.1,GCA_002204335.1,GCA_003538745.1,GCA_001702335.1,GCA_003452125.1…
1392	Bacillus anthracis	229	GCA_002575885.1,GCA_002564895.1,GCA_002558675.1,GCA_002583575.1,GCA_002570225.1,GCA_002024565.1,GCA_002566085.1,GCA_002559785.1,GCA_002584485.1,GCA_002563115.1,GCA_002585175.1,GCA_002561845.1,GCA_002007035.1,GCA_001029875.1,GCA_002552535.1,GCA_000534935.2,GCA_002558905.1,GCA_002570775.1,GCA_002561195.1,GCA_002561555.1,GCA_002576295.1,GCA_002561395.1,GCA_002553265.1,GCA_000292565.1,GCA_002550475.1…
1463165	Klebsiella quasipneumoniae	228	GCA_003146655.1,GCA_002853695.1,GCA_001463185.1,GCA_003146685.1,GCA_004321175.1,GCA_004321085.1,GCA_002854775.1,GCA_002853615.1,GCA_003583875.1,GCA_003146635.1,GCA_004320685.1,GCA_002248085.1,GCA_004321415.1,GCA_002853675.1,GCA_004321005.1,GCA_004320705.1,GCA_004320985.1,GCA_004321065.1,GCA_004320695.1,GCA_004321405.1,GCA_002854535.1,GCA_004320885.1,GCA_004320715.1,GCA_004321165.1,GCA_004320605.1…
95486	Burkholderia cenocepacia	225	GCA_001992315.1,GCA_001994315.1,GCA_001994265.1,GCA_001993295.1,GCA_002071935.1,GCA_002071875.1,GCA_001993435.1,GCA_001541445.1,GCA_002071945.1,GCA_001994115.1,GCA_002071885.1,GCA_001991745.1,GCA_002071955.1,GCA_001992345.1,GCA_002071905.1,GCA_001993495.1,GCA_001993945.1,GCA_001992195.1,GCA_001994285.1,GCA_001993275.1,GCA_001994195.1,GCA_001991535.1,GCA_001993315.1,GCA_001992135.1,GCA_001993635.1…
1717	Corynebacterium diphtheriae	223	GCA_001935895.1,GCA_004771215.1,GCA_002203335.1,GCA_900447175.1,GCA_900312965.1,GCA_000195815.1,GCA_002202605.1,GCA_003640845.1,GCA_001935945.1,GCA_002200975.1,GCA_002202525.1,GCA_003641045.1,GCA_004329625.1,GCA_001937225.1,GCA_002203315.1,GCA_001876335.1,GCA_002203695.1,GCA_002203815.1,GCA_002202925.1,GCA_002203945.1,GCA_002202415.1,GCA_002203375.1,GCA_002202995.1,GCA_001876095.1,GCA_002203785.1…
1423	Bacillus subtilis	213	GCA_002142515.1,GCA_004119775.1,GCA_001662955.1,GCA_002173615.1,GCA_004119175.1,GCA_001619555.1,GCA_000009045.1,GCA_001704095.1,GCA_000828495.1,GCA_000953615.1,GCA_002055965.1,GCA_001876485.1,GCA_002201995.1,GCA_000830735.1,GCA_001720505.1,GCA_002202035.1,GCA_000691185.1,GCA_001888825.1,GCA_004328925.1,GCA_004103535.1,GCA_004119835.1,GCA_002142535.1,GCA_002906075.1,GCA_001876645.1,GCA_004119675.1…
1283	Staphylococcus haemolyticus	204	GCA_003428545.1,GCA_003043635.1,GCA_003042575.1,GCA_003043695.1,GCA_002276975.1,GCA_003428465.1,GCA_003428555.1,GCA_003043825.1,GCA_001471285.2,GCA_003428475.1,GCA_003596365.1,GCA_002799545.1,GCA_003043715.1,GCA_003043775.1,GCA_001471515.2,GCA_001705095.1,GCA_002952715.2,GCA_003042495.1,GCA_003043675.1,GCA_003043015.1,GCA_003580905.1,GCA_003042595.1,GCA_003042615.1,GCA_003596325.1,GCA_001705245.1…
48296	Acinetobacter pittii	195	GCA_001713685.1,GCA_000529235.1,GCA_001706425.1,GCA_001706775.1,GCA_001706645.1,GCA_001706285.1,GCA_002143025.1,GCA_001706125.1,GCA_000315155.1,GCA_002145235.1,GCA_001684275.1,GCA_004209435.1,GCA_001706355.1,GCA_002143175.1,GCA_004209335.1,GCA_004209395.1,GCA_001706055.1,GCA_001706715.1,GCA_003947995.1,GCA_003948075.1,GCA_004209635.1,GCA_001432435.1,GCA_001432935.1,GCA_004209725.1,GCA_001706585.1…
1309	Streptococcus mutans	193	GCA_000339235.1,GCA_000339055.1,GCA_000339415.1,GCA_000339215.1,GCA_000340155.1,GCA_000339675.1,GCA_000340015.1,GCA_000340075.1,GCA_000339655.1,GCA_000339475.1,GCA_000339395.1,GCA_000339975.1,GCA_000340135.1,GCA_000339535.1,GCA_000339635.1,GCA_000339575.1,GCA_000339175.1,GCA_000339915.1,GCA_000339795.1,GCA_000339995.1,GCA_000340035.1,GCA_000339115.1,GCA_002083175.2,GCA_000339735.1,GCA_000339495.1…
87883	Burkholderia multivorans	189	GCA_003255975.1,GCA_003257165.1,GCA_003256545.1,GCA_002981215.1,GCA_002980995.1,GCA_002981395.1,GCA_002981145.1,GCA_002981315.1,GCA_002981155.1,GCA_000018505.1,GCA_002981815.1,GCA_002981635.1,GCA_002981095.1,GCA_002981555.1,GCA_002980825.1,GCA_002980695.1,GCA_002980905.1,GCA_003256895.1,GCA_000756005.1,GCA_001529925.1,GCA_002980855.1,GCA_002981535.1,GCA_002981195.1,GCA_002981295.1,GCA_000010545.1…
1747	Cutibacterium acnes	188	GCA_000144895.1,GCA_000203995.1,GCA_000194845.1,GCA_000145455.1,GCA_000145535.1,GCA_000144305.1,GCA_000521385.1,GCA_000145115.1,GCA_003611765.1,GCA_000145335.1,GCA_000144445.1,GCA_000145175.1,GCA_000144755.1,GCA_000145515.1,GCA_000145195.1,GCA_000496895.1,GCA_000144045.1,GCA_000194905.1,GCA_000144875.1,GCA_000144735.1,GCA_000144245.1,GCA_000145055.1,GCA_000144795.1,GCA_000144365.1,GCA_000145095.1…
1909294	Rhizobiales bacterium	186	GCA_900470855.1,GCA_900471635.1,GCA_900471785.1,GCA_900467285.1,GCA_900469605.1,GCA_900489935.1,GCA_900489855.1,GCA_900472775.1,GCA_900466895.1,GCA_900468995.1,GCA_900473065.1,GCA_900470755.1,GCA_900465955.1,GCA_900468025.1,GCA_900470945.1,GCA_900473765.1,GCA_900470215.1,GCA_900467265.1,GCA_900471845.1,GCA_900469775.1,GCA_900470915.1,GCA_900471545.1,GCA_900469205.1,GCA_900468495.1,GCA_900469725.1…
165190	uncultured Collinsella sp.	185	GCA_900541665.1,GCA_900540835.1,GCA_900544165.1,GCA_900544145.1,GCA_900541065.1,GCA_900546955.1,GCA_900544915.1,GCA_900541845.1,GCA_900540875.1,GCA_900544115.1,GCA_900541095.1,GCA_900546115.1,GCA_900541885.1,GCA_900541655.1,GCA_900542945.1,GCA_900542125.1,GCA_900540855.1,GCA_900541625.1,GCA_900542315.1,GCA_900541025.1,GCA_900541125.1,GCA_900544935.1,GCA_900542715.1,GCA_900551825.1,GCA_900542085.1…
155322	Bacillus toyonensis	182	GCA_002554965.1,GCA_002555495.1,GCA_002570105.1,GCA_002573545.1,GCA_002583715.1,GCA_002556135.1,GCA_002569955.1,GCA_002581675.1,GCA_002571615.1,GCA_002585135.1,GCA_002568745.1,GCA_002569745.1,GCA_002552785.1,GCA_002555955.1,GCA_002554755.1,GCA_002550925.1,GCA_002555585.1,GCA_004330395.1,GCA_002571915.1,GCA_004330305.1,GCA_002568725.1,GCA_002570385.1,GCA_002572165.1,GCA_002556265.1,GCA_002569895.1…
747	Pasteurella multocida	182	GCA_004114645.1,GCA_002083215.2,GCA_002083205.2,GCA_002083245.2,GCA_000291605.1,GCA_003268295.1,GCA_001874105.1,GCA_002083265.2,GCA_000296345.2,GCA_002900115.1,GCA_001723955.1,GCA_001670555.1,GCA_004336735.1,GCA_000413135.2,GCA_001027695.1,GCA_002023935.1,GCA_001857595.1,GCA_002023825.1,GCA_001028245.1,GCA_002023805.1,GCA_001028225.1,GCA_001028205.1,GCA_001029495.1,GCA_003402895.1,GCA_002859465.1…
548	Klebsiella aerogenes	179	GCA_001662705.1,GCA_001011535.1,GCA_000956895.1,GCA_001631305.1,GCA_000957725.1,GCA_000802765.1,GCA_000957715.1,GCA_000958305.1,GCA_001662765.1,GCA_001631755.1,GCA_000957705.1,GCA_001011255.1,GCA_004127295.1,GCA_001631345.1,GCA_001472935.1,GCA_004127305.1,GCA_002891215.1,GCA_000957275.1,GCA_001662715.1,GCA_001011795.1,GCA_001472755.1,GCA_001472725.1,GCA_000957485.1,GCA_002948835.2,GCA_001631315.1…
630	Yersinia enterocolitica	175	GCA_001220485.1,GCA_000009345.1,GCA_000297175.1,GCA_001182105.1,GCA_001565915.1,GCA_002083295.2,GCA_002554625.2,GCA_001150565.1,GCA_001354555.1,GCA_001222265.1,GCA_001105985.1,GCA_001218485.1,GCA_001319505.1,GCA_001222985.1,GCA_001136265.1,GCA_001218005.1,GCA_001219385.1,GCA_001160045.1,GCA_001319405.1,GCA_001221145.1,GCA_001174985.1,GCA_002083285.2,GCA_900706915.1,GCA_001090885.1,GCA_000401935.1…
492670	Bacillus velezensis	165	GCA_002943735.1,GCA_001687195.1,GCA_004135455.1,GCA_004119855.1,GCA_002276265.1,GCA_004118035.1,GCA_004118065.1,GCA_002201975.1,GCA_001672595.1,GCA_002803375.1,GCA_001723375.1,GCA_002082365.1,GCA_003184945.1,GCA_000284395.1,GCA_003854915.1,GCA_004119735.1,GCA_002201935.1,GCA_004115935.1,GCA_000493375.1,GCA_004337575.1,GCA_001709045.1,GCA_003583945.1,GCA_003990425.1,GCA_004337655.1,GCA_004378445.1…
672	Vibrio vulnificus	164	GCA_003522555.1,GCA_004214765.1,GCA_002903885.1,GCA_002117205.1,GCA_002903365.1,GCA_004214665.1,GCA_000743105.1,GCA_000743095.1,GCA_004214625.1,GCA_004215315.1,GCA_003184085.1,GCA_002903865.1,GCA_002903785.1,GCA_003072025.1,GCA_004214595.1,GCA_002903765.1,GCA_002903585.1,GCA_002891755.1,GCA_004214675.1,GCA_000743155.1,GCA_000576265.1,GCA_004214395.1,GCA_002903805.1,GCA_000764895.1,GCA_004214525.1…
346	Xanthomonas citri	163	GCA_001956275.1,GCA_900234475.1,GCA_000825385.2,GCA_001939985.1,GCA_001939965.1,GCA_000786935.2,GCA_000764875.2,GCA_900234495.1,GCA_000825345.2,GCA_000825365.2,GCA_000827985.2,GCA_002018575.1,GCA_003064125.1,GCA_000786925.2,GCA_000825225.2,GCA_000263335.1,GCA_001401545.2,GCA_000786945.2,GCA_000825325.2,GCA_000825245.2,GCA_002163775.1,GCA_000829945.2,GCA_900234465.1,GCA_002309515.1,GCA_000825305.2…
813	Chlamydia trachomatis	160	GCA_001398275.1,GCA_001398295.1,GCA_001317705.1,GCA_000441775.1,GCA_000318685.1,GCA_001213525.1,GCA_000068525.2,GCA_000068585.1,GCA_001398255.1,GCA_001317745.1,GCA_000441635.1,GCA_000441715.1,GCA_000318525.2,GCA_000318545.1,GCA_000318565.1,GCA_000318665.1,GCA_000318785.1,GCA_000318705.1,GCA_000318585.1,GCA_000318765.1,GCA_000318645.1,GCA_000318625.1,GCA_000318805.1,GCA_001317805.1,GCA_000348825.1…
283734	Staphylococcus pseudintermedius	155	GCA_003185075.1,GCA_003185785.1,GCA_003185365.1,GCA_003383905.1,GCA_003383735.1,GCA_004166755.1,GCA_003383975.1,GCA_003383875.1,GCA_004166665.1,GCA_003185555.1,GCA_003383815.1,GCA_004166355.1,GCA_004166735.1,GCA_004166835.1,GCA_003383745.1,GCA_004166785.1,GCA_003185385.1,GCA_003383985.1,GCA_004166645.1,GCA_004166855.1,GCA_003185635.1,GCA_004166685.1,GCA_004166555.1,GCA_004166445.1,GCA_004166865.1…
1247	Oenococcus oeni	153	GCA_001869765.1,GCA_001868405.1,GCA_001869325.1,GCA_001870035.1,GCA_001868965.1,GCA_001869655.1,GCA_001869155.1,GCA_001868265.1,GCA_001939365.1,GCA_001869525.1,GCA_001869245.1,GCA_001868555.1,GCA_001867975.1,GCA_001869125.1,GCA_001869775.1,GCA_001867875.1,GCA_001868625.1,GCA_001868525.1,GCA_001868025.1,GCA_001867765.1,GCA_001868045.1,GCA_001867865.1,GCA_001867735.1,GCA_001939435.1,GCA_001869165.1…
1890302	Bacillus wiedmannii	145	GCA_002555485.1,GCA_002569595.1,GCA_002580565.1,GCA_001756265.1,GCA_003866015.1,GCA_002583885.1,GCA_002557675.1,GCA_002569715.1,GCA_002147065.1,GCA_002552205.1,GCA_002555945.1,GCA_002555265.1,GCA_002556825.1,GCA_002557855.1,GCA_002555165.1,GCA_002555735.1,GCA_002571465.1,GCA_002589695.1,GCA_002570035.1,GCA_002556425.1,GCA_002582335.1,GCA_002579545.1,GCA_004331875.1,GCA_002571785.1,GCA_002578895.1…
235	Brucella abortus	144	GCA_004168645.1,GCA_004137225.1,GCA_003989975.1,GCA_003675365.1,GCA_004137325.1,GCA_004168605.1,GCA_004137275.1,GCA_002291305.1,GCA_000480235.1,GCA_003989905.1,GCA_002291365.1,GCA_000480255.1,GCA_000477635.1,GCA_003984755.1,GCA_003989725.1,GCA_003989965.1,GCA_003989715.1,GCA_003965935.1,GCA_003966035.1,GCA_000480015.1,GCA_000755125.1,GCA_000473805.1,GCA_003984745.1,GCA_003965945.1,GCA_003194825.1…
1491	Clostridium botulinum	143	GCA_000171075.1,GCA_002024365.1,GCA_004120535.1,GCA_003014955.1,GCA_001889365.1,GCA_002024375.1,GCA_001889325.1,GCA_001921925.1,GCA_000063585.1,GCA_000769495.1,GCA_001886775.1,GCA_002024465.1,GCA_001921985.1,GCA_000253195.1,GCA_002024395.1,GCA_000817935.1,GCA_001951135.2,GCA_000503815.1,GCA_000876495.1,GCA_002103795.1,GCA_000816965.1,GCA_000019545.1,GCA_002865785.1,GCA_002103985.1,GCA_000020345.1…
1597	Lactobacillus paracasei	132	GCA_002115655.1,GCA_000410235.1,GCA_000309665.1,GCA_002904305.1,GCA_002849575.1,GCA_000309785.1,GCA_001858275.1,GCA_003712925.1,GCA_000309705.1,GCA_000309645.1,GCA_003545945.1,GCA_003712965.1,GCA_000309685.1,GCA_004141835.1,GCA_000474615.1,GCA_001469115.1,GCA_000410335.1,GCA_003712585.1,GCA_000309725.1,GCA_000309765.1,GCA_000309605.1,GCA_003712325.1,GCA_003966835.1,GCA_000409995.1,GCA_000418515.1…
1502	Clostridium perfringens	131	GCA_000172455.1,GCA_001414595.1,GCA_000171155.1,GCA_001546355.1,GCA_004329675.1,GCA_003181705.1,GCA_003181615.1,GCA_001579785.1,GCA_003181835.1,GCA_000171175.1,GCA_003181405.1,GCA_004793785.1,GCA_003181505.1,GCA_000171135.1,GCA_003181475.1,GCA_003849925.1,GCA_003181355.1,GCA_003181675.1,GCA_003181415.1,GCA_003181395.1,GCA_003850125.1,GCA_003181795.1,GCA_002012325.1,GCA_900447125.1,GCA_003181495.1…
317	Pseudomonas syringae	128	GCA_004124725.1,GCA_001466875.1,GCA_004124785.1,GCA_002318875.1,GCA_003205935.1,GCA_002318025.1,GCA_002318815.1,GCA_002318665.1,GCA_003205895.1,GCA_003205965.1,GCA_004124775.1,GCA_004124815.1,GCA_004124685.1,GCA_002318655.1,GCA_004124675.1,GCA_003205905.1,GCA_002318725.1,GCA_003700675.1,GCA_001535945.1,GCA_001535905.1,GCA_004124865.1,GCA_004124625.1,GCA_002318825.1,GCA_000145925.1,GCA_004124655.1…
1358	Lactococcus lactis	127	GCA_003839745.1,GCA_000447985.1,GCA_900248205.2,GCA_003839645.1,GCA_002276835.1,GCA_002277015.1,GCA_000479375.3,GCA_004123105.1,GCA_003841385.1,GCA_000488975.1,GCA_001456835.1,GCA_001456685.1,GCA_003839705.1,GCA_000442845.1,GCA_002276665.1,GCA_000786755.1,GCA_001456785.1,GCA_001456545.1,GCA_000447905.1,GCA_002563615.1,GCA_002554775.1,GCA_001456505.1,GCA_001455265.1,GCA_001017475.1,GCA_004354485.1…
546	Citrobacter freundii	122	GCA_001317155.2,GCA_004145665.1,GCA_004005615.1,GCA_001317135.2,GCA_002252025.1,GCA_004327835.1,GCA_004004895.1,GCA_004152635.1,GCA_002252125.1,GCA_001880865.1,GCA_002252065.1,GCA_000937505.2,GCA_004024405.1,GCA_003070705.1,GCA_004331565.1,GCA_004153245.1,GCA_001880945.1,GCA_000937455.2,GCA_004344985.1,GCA_001880905.1,GCA_003937345.1,GCA_004005235.1,GCA_001880825.1,GCA_004004805.1,GCA_900520335.1…
47715	Lactobacillus rhamnosus	120	GCA_002406715.1,GCA_004122925.1,GCA_001645615.1,GCA_004125475.1,GCA_002406795.1,GCA_003052965.1,GCA_001044405.1,GCA_004125395.1,GCA_002849515.1,GCA_001656765.1,GCA_004125455.1,GCA_001656975.1,GCA_000814485.1,GCA_001831225.1,GCA_001656925.1,GCA_001657085.1,GCA_001656715.1,GCA_000801045.1,GCA_000235865.1,GCA_001656945.1,GCA_001982435.1,GCA_001657075.1,GCA_001656895.1,GCA_001656605.1,GCA_001656835.1…
632	Yersinia pestis	119	GCA_002188725.1,GCA_000986995.1,GCA_002188835.1,GCA_000168235.2,GCA_002188685.1,GCA_002173805.1,GCA_000009065.1,GCA_002981975.1,GCA_002188755.1,GCA_002981995.1,GCA_002173795.1,GCA_002981915.1,GCA_000475135.2,GCA_004023595.1,GCA_002188815.1,GCA_002188775.1,GCA_001972505.1,GCA_001294815.1,GCA_001295025.1,GCA_002188765.1,GCA_001294835.1,GCA_002173815.1,GCA_002188845.1,GCA_001295115.1,GCA_001294915.1…
985002	Staphylococcus argenteus	117	GCA_001969705.1,GCA_900126865.1,GCA_001641625.1,GCA_900126615.1,GCA_000602805.1,GCA_003022395.1,GCA_001969715.1,GCA_001969725.1,GCA_003010635.1,GCA_001969695.1,GCA_000606605.1,GCA_900126905.1,GCA_900128355.1,GCA_900126875.1,GCA_900126945.1,GCA_900126525.1,GCA_900126805.1,GCA_900126825.1,GCA_900126775.1,GCA_900128195.1,GCA_900128205.1,GCA_900126605.1,GCA_900126565.1,GCA_003967115.1,GCA_900128165.1…
292	Burkholderia cepacia	116	GCA_004377815.1,GCA_004377495.1,GCA_004377805.1,GCA_001532885.1,GCA_004377105.1,GCA_001038835.1,GCA_004377675.1,GCA_004377685.1,GCA_004377825.1,GCA_004377615.1,GCA_004374695.1,GCA_002942785.1,GCA_001522805.1,GCA_001522925.1,GCA_001522875.1,GCA_001522575.1,GCA_001532125.1,GCA_001525965.1,GCA_001522815.1,GCA_001525785.1,GCA_001522305.1,GCA_001525895.1,GCA_001522945.1,GCA_001522625.1,GCA_001525775.1…
817	Bacteroides fragilis	116	GCA_000598605.1,GCA_000025985.1,GCA_000598225.1,GCA_000599285.2,GCA_000599345.1,GCA_000599205.1,GCA_000598285.1,GCA_002811065.1,GCA_000598625.1,GCA_001580105.1,GCA_000599025.1,GCA_000598525.1,GCA_000598825.1,GCA_000210835.1,GCA_000218345.1,GCA_000598465.1,GCA_000601035.1,GCA_000599265.1,GCA_000599145.2,GCA_001816225.2,GCA_003473955.1,GCA_002811035.1,GCA_000601095.1,GCA_000598585.1,GCA_000598545.2…
1598	Lactobacillus reuteri	115	GCA_001703935.1,GCA_002128685.1,GCA_003174865.1,GCA_003174935.1,GCA_002159305.1,GCA_003174875.1,GCA_003174945.1,GCA_003175015.1,GCA_003174995.1,GCA_003175025.1,GCA_003175125.1,GCA_001703885.1,GCA_001703865.1,GCA_002160565.1,GCA_004684995.1,GCA_003174955.1,GCA_002128525.1,GCA_002253955.1,GCA_002253925.1,GCA_002888655.1,GCA_002254245.1,GCA_003174915.1,GCA_002254035.1,GCA_001703855.1,GCA_002254195.1…
173	Leptospira interrogans	115	GCA_000244295.3,GCA_000244055.3,GCA_000244095.3,GCA_002370085.2,GCA_000306495.2,GCA_001995205.1,GCA_000243935.3,GCA_000244395.3,GCA_000244315.3,GCA_000244195.3,GCA_000243555.3,GCA_000244335.3,GCA_000243955.3,GCA_000217515.3,GCA_000346935.1,GCA_000216335.3,GCA_000306075.2,GCA_000244015.3,GCA_002370075.1,GCA_002074835.1,GCA_000244175.3,GCA_000244275.3,GCA_000306275.2,GCA_000243975.3,GCA_000244135.3…
624	Shigella sonnei	113	GCA_003977405.1,GCA_002246165.1,GCA_004025345.1,GCA_002247975.1,GCA_002246195.1,GCA_002247555.1,GCA_004402105.1,GCA_002246115.1,GCA_003977185.1,GCA_003977375.1,GCA_002247505.1,GCA_002246485.1,GCA_002248805.1,GCA_002246085.1,GCA_002247525.1,GCA_003968715.1,GCA_002248745.1,GCA_002248345.1,GCA_002246515.1,GCA_003977365.1,GCA_002248465.1,GCA_002249075.1,GCA_002248305.1,GCA_003977245.1,GCA_004025445.1…
1764	Mycobacterium avium	110	GCA_002292435.1,GCA_002304095.1,GCA_002292745.1,GCA_002304075.1,GCA_002292585.1,GCA_002292545.1,GCA_002304155.1,GCA_000696755.1,GCA_002304065.1,GCA_004345205.1,GCA_003408535.1,GCA_000523995.1,GCA_002292425.1,GCA_002292725.1,GCA_000523755.1,GCA_002292735.1,GCA_002292705.1,GCA_000504745.1,GCA_000219085.2,GCA_002292635.1,GCA_002292595.1,GCA_003122745.2,GCA_002292655.1,GCA_002292445.1,GCA_001936215.1…
584	Proteus mirabilis	109	GCA_004570705.1,GCA_003075585.1,GCA_002180235.1,GCA_000770765.1,GCA_000069965.1,GCA_003073935.1,GCA_001462385.1,GCA_000972665.1,GCA_001463025.1,GCA_001448445.1,GCA_001653835.1,GCA_002197405.1,GCA_004347585.1,GCA_001653845.1,GCA_001553525.1,GCA_004570225.1,GCA_004570715.1,GCA_003322945.1,GCA_003856195.1,GCA_004570595.1,GCA_001640985.1,GCA_004570745.1,GCA_002265355.1,GCA_002417445.1,GCA_001858185.1…
480	Moraxella catarrhalis	106	GCA_003625855.1,GCA_001656425.1,GCA_003626255.1,GCA_003625925.1,GCA_003626165.1,GCA_003625865.1,GCA_000192925.2,GCA_001656285.1,GCA_003626245.1,GCA_001656205.1,GCA_000192945.2,GCA_001656105.1,GCA_000192985.2,GCA_003626045.1,GCA_003625555.1,GCA_003625975.1,GCA_001656215.1,GCA_003625735.1,GCA_003625655.1,GCA_003626095.1,GCA_001656125.1,GCA_003625725.1,GCA_003626425.1,GCA_001656385.1,GCA_001656095.1…
316	Pseudomonas stutzeri	103	GCA_003255915.1,GCA_002193135.1,GCA_002027175.1,GCA_003935565.1,GCA_003936075.1,GCA_000416345.1,GCA_001276475.1,GCA_004793985.1,GCA_003935575.1,GCA_003965105.1,GCA_003940985.1,GCA_004683755.1,GCA_003008495.1,GCA_003936675.1,GCA_003940515.1,GCA_003936125.1,GCA_003936705.1,GCA_003940495.1,GCA_002282995.1,GCA_003936055.1,GCA_003936035.1,GCA_001575085.1,GCA_003935625.1,GCA_003935965.1,GCA_003935935.1…
382	Sinorhizobium meliloti	102	GCA_004004375.1,GCA_004004405.1,GCA_004001585.1,GCA_004004155.1,GCA_004003985.1,GCA_004001385.1,GCA_004004255.1,GCA_004002795.1,GCA_004001625.1,GCA_004002035.1,GCA_004004215.1,GCA_001050915.2,GCA_004003175.1,GCA_004003095.1,GCA_004004435.1,GCA_004003615.1,GCA_004001495.1,GCA_004003705.1,GCA_003034185.1,GCA_004004315.1,GCA_004002605.1,GCA_004004035.1,GCA_004022075.1,GCA_004017685.1,GCA_000304415.1…
96345	Flavobacterium psychrophilum	101	GCA_001887135.1,GCA_000971785.2,GCA_001510855.1,GCA_002150145.1,GCA_002150215.1,GCA_900186385.1,GCA_002150255.1,GCA_001510875.1,GCA_900186455.1,GCA_001887145.1,GCA_900186365.1,GCA_002217405.1,GCA_002150245.1,GCA_001485515.1,GCA_001510795.1,GCA_900186395.1,GCA_900186755.1,GCA_002207815.1,GCA_900130145.1,GCA_900186685.1,GCA_900186435.1,GCA_900186565.1,GCA_003788665.1,GCA_000064305.2,GCA_003732575.1…
1503054	Burkholderia stagnalis	100	GCA_003857745.1,GCA_003853405.1,GCA_003853215.1,GCA_003857935.1,GCA_003853295.1,GCA_003853395.1,GCA_003853315.1,GCA_003853635.1,GCA_003853355.1,GCA_003853305.1,GCA_003853595.1,GCA_003857685.1,GCA_003857885.1,GCA_003857825.1,GCA_003857635.1,GCA_003857555.1,GCA_003857915.1,GCA_003857615.1,GCA_003857645.1,GCA_003853195.1,GCA_003857535.1,GCA_003853135.1,GCA_003853335.1,GCA_003857925.1,GCA_001528085.1…
1871066	Mesorhizobium sp.	98	GCA_004020215.1,GCA_004020775.1,GCA_004021635.1,GCA_004020365.1,GCA_004021415.1,GCA_004020715.1,GCA_004021575.1,GCA_004021625.1,GCA_004020645.1,GCA_004019895.1,GCA_004017265.1,GCA_004021665.1,GCA_004020765.1,GCA_004021335.1,GCA_004021465.1,GCA_004021405.1,GCA_004020195.1,GCA_004020185.1,GCA_004019915.1,GCA_004019035.1,GCA_004019685.1,GCA_004019665.1,GCA_004020055.1,GCA_004020105.1,GCA_004021235.1…
139	Borreliella burgdorferi	95	GCA_000166655.2,GCA_000181855.2,GCA_000181575.2,GCA_000008685.2,GCA_002442595.1,GCA_002083055.2,GCA_000171735.2,GCA_000172295.2,GCA_000172335.2,GCA_000181555.2,GCA_000172315.2,GCA_002996605.1,GCA_000171755.2,GCA_002151505.1,GCA_002996085.1,GCA_002996045.1,GCA_002996985.1,GCA_002996175.1,GCA_000181715.2,GCA_002996715.1,GCA_002996795.1,GCA_002996895.1,GCA_002996185.1,GCA_002996065.1,GCA_002996545.1…
199	Campylobacter concisus	95	GCA_000466665.1,GCA_000466725.1,GCA_000466685.1,GCA_002165825.1,GCA_002165815.1,GCA_000017725.2,GCA_003048375.1,GCA_000259315.1,GCA_000466705.1,GCA_000466645.1,GCA_002912335.1,GCA_002913805.1,GCA_002912365.1,GCA_002913665.1,GCA_002912425.1,GCA_002913635.1,GCA_002913705.1,GCA_002912465.1,GCA_003048445.1,GCA_002912515.1,GCA_002913785.1,GCA_002913605.1,GCA_003048815.1,GCA_002914295.1,GCA_002913625.1…
1404	Bacillus megaterium	94	GCA_001029885.1,GCA_002552835.1,GCA_002564755.1,GCA_002575465.1,GCA_002566035.1,GCA_002577555.1,GCA_002574835.1,GCA_002550995.1,GCA_002575735.1,GCA_001238505.1,GCA_002566285.1,GCA_002577015.1,GCA_002551875.1,GCA_002566985.1,GCA_002552955.1,GCA_002558805.1,GCA_002565335.1,GCA_002276335.1,GCA_002584405.1,GCA_003382345.1,GCA_002586445.1,GCA_002566025.1,GCA_002571125.1,GCA_002576505.1,GCA_002576235.1…
1346	Streptococcus iniae	93	GCA_003675085.1,GCA_001855735.1,GCA_003697625.1,GCA_003674385.1,GCA_003674345.1,GCA_003674475.1,GCA_003674395.1,GCA_003674665.1,GCA_003674565.1,GCA_003674715.1,GCA_003674685.1,GCA_003674705.1,GCA_003674935.1,GCA_003697605.1,GCA_003697375.1,GCA_003674235.1,GCA_003674505.1,GCA_003675155.1,GCA_003674865.1,GCA_001595425.1,GCA_003675095.1,GCA_003675185.1,GCA_003674995.1,GCA_003675145.1,GCA_003674265.1…
347	Xanthomonas oryzae	93	GCA_004319465.1,GCA_001277055.1,GCA_004299365.1,GCA_004355765.1,GCA_001276975.2,GCA_000212755.3,GCA_004355865.1,GCA_004319485.1,GCA_003064145.1,GCA_004355825.1,GCA_004355845.1,GCA_004136375.1,GCA_004319445.1,GCA_004355885.1,GCA_004355785.1,GCA_004136395.1,GCA_003522605.1,GCA_004355705.1,GCA_004355745.1,GCA_004355725.1,GCA_004355805.1,GCA_000019585.2,GCA_004319505.1,GCA_004355565.1,GCA_004355385.1…
1685	Bifidobacterium breve	92	GCA_000466545.1,GCA_002838485.1,GCA_001264135.1,GCA_001264045.1,GCA_001546235.1,GCA_003370195.1,GCA_003370175.1,GCA_001263855.1,GCA_001263915.1,GCA_003370125.1,GCA_003370265.1,GCA_001263935.1,GCA_001189355.1,GCA_002076055.1,GCA_000158015.1,GCA_003370105.1,GCA_001264105.1,GCA_002838345.1,GCA_000411435.1,GCA_002027265.1,GCA_001264095.1,GCA_002838725.1,GCA_002838585.1,GCA_002838505.1,GCA_000247755.2…
64104	Bacillus pseudomycoides	88	GCA_002555725.1,GCA_002569005.1,GCA_002569925.1,GCA_002576515.1,GCA_002568655.1,GCA_002555245.1,GCA_002571545.1,GCA_002583865.1,GCA_002572495.1,GCA_002557585.1,GCA_000161415.1,GCA_002555545.1,GCA_002581835.1,GCA_002579475.1,GCA_002569585.1,GCA_002551555.1,GCA_002557245.1,GCA_002569225.1,GCA_002555615.1,GCA_002572215.1,GCA_002557535.1,GCA_002014615.1,GCA_002550445.1,GCA_000161435.1,GCA_002568645.1…
46126	Staphylococcus chromogenes	87	GCA_003578545.1,GCA_003039715.1,GCA_003039595.1,GCA_003039835.1,GCA_003040135.1,GCA_003040375.1,GCA_003040495.1,GCA_003040415.1,GCA_003040395.1,GCA_003040195.1,GCA_003039655.1,GCA_003036065.1,GCA_003039635.1,GCA_003036085.1,GCA_003039735.1,GCA_003036185.1,GCA_003578175.1,GCA_003040115.1,GCA_003036125.1,GCA_003036105.1,GCA_003578285.1,GCA_003040295.1,GCA_003036265.1,GCA_003578535.1,GCA_003040335.1…
2104	Mycoplasma pneumoniae	86	GCA_002563515.1,GCA_002563365.1,GCA_000027345.1,GCA_002563345.1,GCA_002563415.1,GCA_001558175.1,GCA_002563435.1,GCA_900660465.1,GCA_002563495.1,GCA_002563355.1,GCA_001272855.1,GCA_000331085.2,GCA_001272895.1,GCA_001272715.1,GCA_002128185.1,GCA_001272875.1,GCA_002128285.1,GCA_002128235.1,GCA_002128085.1,GCA_001272815.1,GCA_001272795.1,GCA_000387745.2,GCA_000319675.2,GCA_001272775.1,GCA_002128165.1…
518	Bordetella bronchiseptica	86	GCA_000662095.1,GCA_000690175.1,GCA_000690395.2,GCA_000662115.1,GCA_000690295.1,GCA_000690135.2,GCA_000195675.1,GCA_000690255.1,GCA_000648965.1,GCA_000689695.2,GCA_000690415.1,GCA_000690375.1,GCA_000690115.2,GCA_000690435.1,GCA_000690155.1,GCA_000690235.1,GCA_000649165.1,GCA_000689955.1,GCA_000690275.1,GCA_000662135.1,GCA_000690215.2,GCA_000689735.2,GCA_000662335.1,GCA_000690095.1,GCA_000690475.1…
1303	Streptococcus oralis	85	GCA_004127235.1,GCA_003943835.1,GCA_000344275.1,GCA_003943875.1,GCA_003942675.1,GCA_003943825.1,GCA_003942635.1,GCA_002096285.1,GCA_002093545.1,GCA_000215365.2,GCA_003942285.1,GCA_002093575.1,GCA_003942875.1,GCA_001579625.1,GCA_002096205.1,GCA_003944395.1,GCA_002096175.1,GCA_003942805.1,GCA_000287715.1,GCA_001639355.1,GCA_002093515.1,GCA_000257455.1,GCA_002096375.1,GCA_000257475.1,GCA_000185265.1…
1719	Corynebacterium pseudotuberculosis	84	GCA_004193655.1,GCA_004332375.1,GCA_004323755.1,GCA_001867045.1,GCA_004193695.1,GCA_004193635.1,GCA_004771435.1,GCA_004193675.1,GCA_004295625.1,GCA_004193955.1,GCA_001867165.1,GCA_001867025.1,GCA_001867005.1,GCA_001866985.1,GCA_001867105.1,GCA_001867065.1,GCA_001867085.1,GCA_000729725.1,GCA_000259155.3,GCA_001867145.1,GCA_001969085.2,GCA_001867125.1,GCA_000143705.1,GCA_001969145.2,GCA_001579885.2…
1402	Bacillus licheniformis	83	GCA_001876555.1,GCA_002174255.1,GCA_004103575.1,GCA_002173675.1,GCA_001876575.1,GCA_001896285.1,GCA_002966955.1,GCA_001876655.1,GCA_001726125.1,GCA_001876545.1,GCA_003595625.1,GCA_001587195.1,GCA_002272005.1,GCA_001507765.1,GCA_004119755.1,GCA_002272395.1,GCA_002074115.1,GCA_002272365.1,GCA_001662975.1,GCA_003474315.1,GCA_001507755.1,GCA_004119795.1,GCA_002074135.1,GCA_000477395.1,GCA_001896295.1…
1624	Lactobacillus salivarius	83	GCA_002135095.1,GCA_002289625.1,GCA_002289965.1,GCA_002289745.1,GCA_002289985.1,GCA_002289675.1,GCA_002289935.1,GCA_002289605.1,GCA_002289615.1,GCA_002289815.1,GCA_002289685.1,GCA_002289905.1,GCA_002289665.1,GCA_002079385.1,GCA_002079795.1,GCA_002289725.1,GCA_002289735.1,GCA_002079805.1,GCA_000179475.1,GCA_000758365.1,GCA_002289785.1,GCA_002079765.1,GCA_002079845.1,GCA_000529385.1,GCA_002289845.1…
821	Bacteroides vulgatus	82	GCA_003438645.1,GCA_003465695.1,GCA_003462865.1,GCA_003475435.1,GCA_003468905.1,GCA_003473265.1,GCA_000699845.1,GCA_003475135.1,GCA_003464405.1,GCA_004167625.1,GCA_003468345.1,GCA_003465015.1,GCA_003464205.1,GCA_003468545.1,GCA_003459715.1,GCA_000699705.1,GCA_003473085.1,GCA_001405155.1,GCA_003474145.1,GCA_003465305.1,GCA_003465765.1,GCA_003436175.1,GCA_003467565.1,GCA_003466945.1,GCA_003568805.1…
106654	Acinetobacter nosocomialis	78	GCA_002137015.1,GCA_003947625.1,GCA_000529215.1,GCA_002166815.1,GCA_003843725.1,GCA_002144915.1,GCA_001414835.1,GCA_002161975.1,GCA_001433095.1,GCA_000314595.1,GCA_002137075.1,GCA_003006925.1,GCA_003007175.1,GCA_000694975.1,GCA_004295305.1,GCA_002137515.1,GCA_003007575.1,GCA_001864245.1,GCA_002145205.1,GCA_001862695.1,GCA_002082665.1,GCA_001863655.1,GCA_001864205.1,GCA_003007555.1,GCA_000814165.3…
1985254	Xanthomonas phaseoli	78	GCA_000774035.2,GCA_000808675.2,GCA_000827975.2,GCA_000808695.2,GCA_000807875.2,GCA_000785935.2,GCA_000786995.2,GCA_000786915.2,GCA_000808715.2,GCA_000808735.2,GCA_000775205.2,GCA_900234525.1,GCA_000785945.2,GCA_000785925.2,GCA_000808655.2,GCA_001482665.1,GCA_002759115.1,GCA_001401535.2,GCA_003999565.1,GCA_003999445.1,GCA_003999545.1,GCA_002759155.1,GCA_004025275.1,GCA_900234425.1,GCA_900234445.1…
623	Shigella flexneri	78	GCA_001579965.1,GCA_002290505.1,GCA_000268025.1,GCA_002290415.1,GCA_002917795.1,GCA_002290495.1,GCA_000268245.1,GCA_002290425.1,GCA_004569345.1,GCA_000213735.2,GCA_000006925.2,GCA_000213675.2,GCA_000183785.2,GCA_002917815.1,GCA_000213755.2,GCA_900457175.1,GCA_000267985.1,GCA_003324695.1,GCA_001580175.1,GCA_000268085.1,GCA_000213435.2,GCA_001578125.1,GCA_002240075.1,GCA_900457165.1,GCA_000296305.1…
29497	Vibrio splendidus	77	GCA_002876825.1,GCA_002876785.1,GCA_002873695.1,GCA_002876645.1,GCA_001306215.1,GCA_003049965.1,GCA_002874795.1,GCA_003050305.1,GCA_002873645.1,GCA_002876905.1,GCA_002875005.1,GCA_002872895.1,GCA_002875225.1,GCA_002875065.1,GCA_002875095.1,GCA_002875085.1,GCA_003050045.1,GCA_002876465.1,GCA_002875495.1,GCA_002876945.1,GCA_002875305.1,GCA_002875045.1,GCA_003049865.1,GCA_001691275.1,GCA_002873485.1…
75985	Mannheimia haemolytica	76	GCA_001596665.1,GCA_001596575.1,GCA_000443105.1,GCA_001596585.1,GCA_001596715.1,GCA_000443205.1,GCA_000443185.1,GCA_001596635.1,GCA_001596565.1,GCA_001596655.1,GCA_001856565.1,GCA_000443225.1,GCA_004342115.1,GCA_000443085.1,GCA_001596675.1,GCA_001596735.1,GCA_000341635.1,GCA_001856545.1,GCA_900452985.1,GCA_000176255.1,GCA_001596555.1,GCA_000153645.1,GCA_002285575.1,GCA_002285615.1,GCA_002285815.1…
136468	Vibrio lentus	73	GCA_002876285.1,GCA_002873075.1,GCA_002878515.1,GCA_002876105.1,GCA_002877725.1,GCA_002875945.1,GCA_002877235.1,GCA_002877445.1,GCA_002876065.1,GCA_002874785.1,GCA_002878605.1,GCA_002874865.1,GCA_002873955.1,GCA_002873855.1,GCA_002877005.1,GCA_002877065.1,GCA_002875965.1,GCA_002877645.1,GCA_002874435.1,GCA_002874655.1,GCA_002874695.1,GCA_002875625.1,GCA_002873795.1,GCA_002877605.1,GCA_002873755.1…
1694	Bifidobacterium pseudolongum	73	GCA_004155285.1,GCA_003464845.1,GCA_004155705.1,GCA_004155535.1,GCA_004155695.1,GCA_004155135.1,GCA_004155305.1,GCA_004155625.1,GCA_004156115.1,GCA_004155275.1,GCA_004155615.1,GCA_004156175.1,GCA_004155645.1,GCA_004155565.1,GCA_002846675.1,GCA_004155375.1,GCA_004155165.1,GCA_004155145.1,GCA_002846875.1,GCA_002846835.1,GCA_004156235.1,GCA_004156145.1,GCA_004155045.1,GCA_004155155.1,GCA_004156195.1…
29385	Staphylococcus saprophyticus	73	GCA_003580705.1,GCA_003041995.1,GCA_004122635.1,GCA_003580515.1,GCA_001747555.1,GCA_004122605.1,GCA_003042175.1,GCA_003042215.1,GCA_003580485.1,GCA_003580475.1,GCA_004122685.1,GCA_002902025.2,GCA_003042005.1,GCA_004122655.1,GCA_003043655.1,GCA_004122665.1,GCA_003042225.1,GCA_004122595.1,GCA_004121605.1,GCA_001747625.1,GCA_000828115.1,GCA_001937035.1,GCA_001747475.1,GCA_001747485.1,GCA_001747655.1…
571	Klebsiella oxytoca	73	GCA_001022115.1,GCA_001022295.1,GCA_900083615.1,GCA_900083995.1,GCA_001870185.1,GCA_900083965.1,GCA_002588345.1,GCA_900083895.1,GCA_900083955.1,GCA_002265085.1,GCA_004785705.1,GCA_004005605.1,GCA_900083945.1,GCA_900083585.1,GCA_900083725.1,GCA_900083655.1,GCA_900083815.1,GCA_900083855.1,GCA_900083645.1,GCA_900084015.1,GCA_900083765.1,GCA_900083785.1,GCA_900083875.1,GCA_900084025.1,GCA_003073975.1…
1812935	Enterobacter roggenkampii	72	GCA_001317055.2,GCA_003362995.1,GCA_001022755.1,GCA_000958015.1,GCA_000957195.1,GCA_001858135.1,GCA_001631035.1,GCA_001858285.1,GCA_001023175.1,GCA_002162415.1,GCA_001022655.1,GCA_003362955.1,GCA_003362915.1,GCA_001472305.1,GCA_001472715.1,GCA_000467655.2,GCA_003362975.1,GCA_001472995.1,GCA_002151855.1,GCA_000957415.1,GCA_000956965.1,GCA_000968725.1,GCA_000958425.1,GCA_003289225.1,GCA_001631695.1…
28025	Bifidobacterium animalis	72	GCA_003094835.1,GCA_003095055.1,GCA_004154425.1,GCA_004154455.1,GCA_003094915.1,GCA_004154625.1,GCA_001263945.1,GCA_001263865.1,GCA_004154635.1,GCA_004154435.1,GCA_003970855.1,GCA_003095015.1,GCA_004154645.1,GCA_003094815.1,GCA_003094775.1,GCA_004167905.1,GCA_003095075.1,GCA_003095115.1,GCA_003094895.1,GCA_003094875.1,GCA_004154555.1,GCA_004135895.1,GCA_004154535.1,GCA_004154545.1,GCA_004154655.1…
47951	Vibrio cyclitrophicus	72	GCA_002875125.1,GCA_002872695.1,GCA_002873015.1,GCA_000256115.2,GCA_002876525.1,GCA_002877745.1,GCA_002873815.1,GCA_000256165.2,GCA_002874205.1,GCA_002877585.1,GCA_002874905.1,GCA_000256605.2,GCA_002873235.1,GCA_002872815.1,GCA_002872625.1,GCA_000256135.2,GCA_002874385.1,GCA_002877375.1,GCA_002873375.1,GCA_002873825.1,GCA_002875015.1,GCA_000247005.2,GCA_002872755.1,GCA_002872635.1,GCA_002872735.1…
554	Pectobacterium carotovorum	72	GCA_000754765.1,GCA_003595065.1,GCA_000754715.1,GCA_000808375.1,GCA_003595115.1,GCA_003595135.1,GCA_000808475.1,GCA_900195285.1,GCA_002904255.1,GCA_002904025.1,GCA_003594975.1,GCA_003594995.1,GCA_003121765.1,GCA_002904145.1,GCA_002904195.1,GCA_002904005.1,GCA_000808245.1,GCA_002904185.1,GCA_002904105.1,GCA_000808145.1,GCA_000808215.1,GCA_002904085.1,GCA_000808255.1,GCA_000808455.1,GCA_000808515.1…
644	Aeromonas hydrophila	70	GCA_000626755.1,GCA_001982465.1,GCA_004684305.1,GCA_001756345.1,GCA_002918915.1,GCA_000803185.1,GCA_004684325.1,GCA_000786315.1,GCA_003323285.1,GCA_000783255.1,GCA_003849735.1,GCA_001684445.1,GCA_002850695.2,GCA_004296435.1,GCA_001756325.1,GCA_001518775.1,GCA_000783635.2,GCA_001717755.1,GCA_001019645.1,GCA_001535585.1,GCA_001937135.1,GCA_002093135.1,GCA_001455365.1,GCA_001895965.1,GCA_001604905.1…
28026	Bifidobacterium pseudocatenulatum	68	GCA_003472415.1,GCA_002271255.1,GCA_003472725.1,GCA_003438405.1,GCA_003465775.1,GCA_003439655.1,GCA_003474835.1,GCA_000173435.1,GCA_003437075.1,GCA_003472685.1,GCA_003437155.1,GCA_000708005.1,GCA_001405035.1,GCA_003436545.1,GCA_003437435.1,GCA_003463425.1,GCA_003467515.1,GCA_003463505.1,GCA_003463455.1,GCA_003463615.1,GCA_003468555.1,GCA_003436955.1,GCA_003459865.1,GCA_003465135.1,GCA_003459475.1…
28037	Streptococcus mitis	68	GCA_002096845.1,GCA_003942995.1,GCA_002096925.1,GCA_001588595.1,GCA_002096765.1,GCA_000385835.1,GCA_001546795.1,GCA_000257865.1,GCA_000027165.1,GCA_003942575.1,GCA_000220045.2,GCA_002096915.1,GCA_003943605.1,GCA_003943965.1,GCA_000148545.2,GCA_003942685.1,GCA_001579665.1,GCA_003943915.1,GCA_001579045.1,GCA_002860865.1,GCA_002096755.1,GCA_000722775.1,GCA_003943575.1,GCA_003942775.1,GCA_003942865.1…
61645	Enterobacter asburiae	68	GCA_001525055.1,GCA_002264125.1,GCA_000956765.1,GCA_000966005.1,GCA_001525135.1,GCA_001317235.2,GCA_000958735.1,GCA_004024095.1,GCA_001518285.1,GCA_001631385.1,GCA_000957005.1,GCA_000492675.1,GCA_000965825.1,GCA_001631885.1,GCA_003964705.1,GCA_001022765.1,GCA_001011705.1,GCA_003289415.1,GCA_000534055.1,GCA_001316445.2,GCA_000952575.1,GCA_000952605.1,GCA_001022095.1,GCA_001022955.1,GCA_003940765.1…
239935	Akkermansia muciniphila	67	GCA_004319565.1,GCA_004104435.1,GCA_002885575.1,GCA_002885655.1,GCA_002885255.1,GCA_002885295.1,GCA_002885355.1,GCA_004168105.1,GCA_002885235.1,GCA_002885595.1,GCA_002885375.1,GCA_002885215.1,GCA_002885625.1,GCA_002885155.1,GCA_003514565.1,GCA_002885615.1,GCA_002885395.1,GCA_002885675.1,GCA_004015265.1,GCA_002885165.1,GCA_002885195.1,GCA_002161325.1,GCA_002885425.1,GCA_004015245.1,GCA_002885315.1…
56459	Xanthomonas vasicola	67	GCA_003724975.1,GCA_003725055.1,GCA_000277995.1,GCA_003725215.1,GCA_003725005.1,GCA_003116635.1,GCA_004339435.1,GCA_003116655.1,GCA_002939925.1,GCA_000278015.1,GCA_003725115.1,GCA_000772705.2,GCA_003724995.1,GCA_003312795.3,GCA_003725155.1,GCA_003725075.1,GCA_003725195.1,GCA_003724955.1,GCA_003725235.1,GCA_003724915.1,GCA_003725915.1,GCA_003725095.1,GCA_003725165.1,GCA_003725875.1,GCA_003725035.1…
633	Yersinia pseudotuberculosis	67	GCA_001172325.1,GCA_001319685.1,GCA_002554645.1,GCA_000016945.1,GCA_003010795.1,GCA_004137375.1,GCA_000047365.1,GCA_003010525.1,GCA_003010555.1,GCA_003010835.1,GCA_001319705.1,GCA_001125265.1,GCA_001123345.1,GCA_001319885.1,GCA_003010855.1,GCA_001166025.1,GCA_001220805.1,GCA_003798425.1,GCA_003010785.1,GCA_001104045.1,GCA_001244855.1,GCA_001140625.1,GCA_003814345.1,GCA_900460685.1,GCA_001144105.1…
29388	Staphylococcus capitis	66	GCA_003041055.1,GCA_003041035.1,GCA_003040555.1,GCA_003040615.1,GCA_003579085.1,GCA_003039895.1,GCA_002901925.1,GCA_003578355.1,GCA_003578415.1,GCA_003039855.1,GCA_002276735.1,GCA_001471555.2,GCA_001220005.1,GCA_003040575.1,GCA_003578625.1,GCA_003578385.1,GCA_003040655.1,GCA_003578405.1,GCA_003579065.1,GCA_003039875.1,GCA_003040595.1,GCA_001179785.1,GCA_900068995.1,GCA_003041075.1,GCA_001220605.1…
55601	Vibrio anguillarum	66	GCA_002078035.1,GCA_002287545.1,GCA_003031205.1,GCA_000786425.1,GCA_002211505.1,GCA_003399575.2,GCA_002211985.1,GCA_900452855.1,GCA_002310335.1,GCA_001660505.1,GCA_002212025.1,GCA_001990065.1,GCA_002212005.1,GCA_000462975.1,GCA_002291265.1,GCA_001989995.1,GCA_001990025.1,GCA_001989835.1,GCA_001990045.1,GCA_001998845.1,GCA_001990085.1,GCA_001990105.1,GCA_001989915.1,GCA_001990125.1,GCA_001989815.1…
83554	Chlamydia psittaci	66	GCA_000415525.1,GCA_002844715.1,GCA_001735985.1,GCA_000417655.1,GCA_000415665.1,GCA_000415705.1,GCA_000415605.1,GCA_000415845.1,GCA_000417565.1,GCA_000417825.1,GCA_002844745.1,GCA_001714595.1,GCA_000417675.1,GCA_000415585.1,GCA_002844755.1,GCA_000415745.1,GCA_002844705.1,GCA_000415625.1,GCA_000415725.1,GCA_000417605.1,GCA_000415785.1,GCA_000317995.1,GCA_001714585.1,GCA_001714565.1,GCA_000415645.1…
1117645	Elizabethkingia anophelis	65	GCA_002023565.1,GCA_000735205.1,GCA_002023135.1,GCA_002023195.1,GCA_002023625.1,GCA_000495935.2,GCA_002995685.1,GCA_001482795.1,GCA_002023705.1,GCA_002995695.1,GCA_000331815.1,GCA_002995725.1,GCA_000689515.1,GCA_002022085.1,GCA_000689455.1,GCA_003293825.1,GCA_002843945.1,GCA_002843925.1,GCA_002022045.1,GCA_002023325.1,GCA_002023695.1,GCA_002023235.2,GCA_000240095.3,GCA_002310515.1,GCA_002310535.1…
1290	Staphylococcus hominis	65	GCA_004329075.1,GCA_002799365.1,GCA_003042465.1,GCA_003043055.1,GCA_002276845.1,GCA_001650655.1,GCA_001658765.1,GCA_003042385.1,GCA_003042335.1,GCA_002902465.1,GCA_002799525.1,GCA_001876445.1,GCA_001876465.1,GCA_003580605.1,GCA_001876405.1,GCA_003042345.1,GCA_003042375.1,GCA_003042305.1,GCA_001886335.1,GCA_002026385.1,GCA_001297105.1,GCA_002156675.1,GCA_900119525.1,GCA_000174735.1,GCA_000247085.2…
587753	Pseudomonas chlororaphis	65	GCA_001630695.1,GCA_003851365.1,GCA_003850345.1,GCA_000698865.1,GCA_003850405.1,GCA_003851835.1,GCA_003850505.1,GCA_900455495.1,GCA_900636995.1,GCA_003850425.1,GCA_900104985.1,GCA_003851905.1,GCA_000264555.1,GCA_003850585.1,GCA_003851985.1,GCA_900104995.1,GCA_003205435.1,GCA_003851925.1,GCA_003851805.1,GCA_003851205.1,GCA_900104715.1,GCA_002095925.1,GCA_003731795.1,GCA_003852005.1,GCA_003850485.1…
1390	Bacillus amyloliquefaciens	64	GCA_000465655.1,GCA_000696285.1,GCA_000196735.1,GCA_004421045.1,GCA_001687185.1,GCA_001286965.1,GCA_001672615.1,GCA_001286945.1,GCA_001278635.1,GCA_002173635.1,GCA_001469685.1,GCA_000262385.1,GCA_002915265.1,GCA_001705195.1,GCA_001294785.1,GCA_001587325.1,GCA_000559145.1,GCA_002024555.1,GCA_003382375.1,GCA_002864145.1,GCA_001587435.1,GCA_000469015.1,GCA_003149695.1,GCA_003149715.1,GCA_001593765.1…
1405	Bacillus mycoides	64	GCA_001757845.1,GCA_002014715.1,GCA_002104575.1,GCA_000290695.1,GCA_000290895.1,GCA_001541985.1,GCA_000161335.1,GCA_002014535.1,GCA_001757835.1,GCA_001484805.1,GCA_000732525.1,GCA_001757995.1,GCA_000517985.1,GCA_001044935.1,GCA_000399045.1,GCA_002146775.1,GCA_000160975.1,GCA_002554935.1,GCA_002118205.1,GCA_002569385.1,GCA_900094345.1,GCA_002909205.1,GCA_001757985.1,GCA_002118175.1,GCA_001757875.1…
1681	Bifidobacterium bifidum	64	GCA_003094645.1,GCA_003094735.1,GCA_000466525.1,GCA_003095035.1,GCA_003094755.1,GCA_000299595.1,GCA_003094795.1,GCA_003473145.1,GCA_001546225.1,GCA_003094715.1,GCA_003472345.1,GCA_002114145.1,GCA_001595435.1,GCA_003437945.1,GCA_001020415.1,GCA_003790385.1,GCA_004167365.1,GCA_001576895.1,GCA_001020355.1,GCA_003467985.1,GCA_003436575.1,GCA_003466365.1,GCA_003466395.1,GCA_003436635.1,GCA_003436655.1…
29486	Yersinia ruckeri	64	GCA_001883185.1,GCA_001883325.1,GCA_001883405.1,GCA_001882975.1,GCA_001883535.1,GCA_000173755.1,GCA_001883525.1,GCA_001882945.1,GCA_002738395.1,GCA_000737165.1,GCA_001883035.1,GCA_001883105.1,GCA_001882925.1,GCA_001882715.1,GCA_001883485.1,GCA_001880475.1,GCA_001883425.1,GCA_001883155.1,GCA_001883275.1,GCA_001166725.1,GCA_001883575.1,GCA_001883495.1,GCA_001883435.1,GCA_001883615.1,GCA_001750505.1…
56448	Xanthomonas arboricola	64	GCA_001643295.1,GCA_002940445.1,GCA_002940235.1,GCA_002940565.1,GCA_900476315.1,GCA_003984685.1,GCA_002940125.1,GCA_002939845.1,GCA_001741965.1,GCA_003984725.1,GCA_002940205.1,GCA_002940145.1,GCA_001674995.1,GCA_002940165.1,GCA_001675005.1,GCA_002940525.1,GCA_002879695.1,GCA_001237985.1,GCA_002940425.1,GCA_002940225.1,GCA_002940265.1,GCA_002940315.1,GCA_002940095.1,GCA_002940625.1,GCA_002940585.1…
777	Coxiella burnetii	64	GCA_003849875.1,GCA_003849785.1,GCA_003849885.1,GCA_002924385.1,GCA_002247155.1,GCA_002896775.1,GCA_002247545.1,GCA_002591355.1,GCA_002896795.1,GCA_002896815.1,GCA_002896835.1,GCA_003849965.1,GCA_000169495.2,GCA_002247335.1,GCA_002924345.1,GCA_002247305.1,GCA_002896755.1,GCA_002896735.1,GCA_002247265.1,GCA_000017105.1,GCA_002249845.1,GCA_002924425.1,GCA_002247185.1,GCA_002247205.1,GCA_002924325.1…
837	Porphyromonas gingivalis	64	GCA_004214925.1,GCA_002529185.1,GCA_000467795.1,GCA_002529155.1,GCA_002529355.1,GCA_000467975.1,GCA_000467815.1,GCA_000467835.1,GCA_000467955.1,GCA_000467995.1,GCA_003862255.1,GCA_002529345.1,GCA_002529425.1,GCA_001553795.1,GCA_000503975.1,GCA_002529285.1,GCA_002529125.1,GCA_002529145.1,GCA_004214945.1,GCA_002206105.1,GCA_002208045.1,GCA_900157285.1,GCA_900157345.1,GCA_900157255.1,GCA_002206085.1…
208224	Enterobacter kobei	63	GCA_000957175.1,GCA_002785785.1,GCA_001317225.2,GCA_003289725.1,GCA_001022495.2,GCA_002018415.1,GCA_002785945.1,GCA_002208285.1,GCA_001316705.2,GCA_002785795.1,GCA_001441705.1,GCA_000957385.1,GCA_001472595.1,GCA_000958445.1,GCA_003289105.1,GCA_900078855.1,GCA_002785725.1,GCA_001631525.1,GCA_003289235.1,GCA_003289655.1,GCA_002785905.1,GCA_001518165.1,GCA_002785705.1,GCA_002785755.1,GCA_002785745.1…
53409	Pseudomonas coronafaciens	63	GCA_003701555.1,GCA_003702895.1,GCA_001275725.1,GCA_003701985.1,GCA_003699655.1,GCA_003700475.1,GCA_003699785.1,GCA_003701785.1,GCA_001400695.1,GCA_003703265.1,GCA_003703185.1,GCA_003699955.1,GCA_001401235.1,GCA_003699275.1,GCA_003702225.1,GCA_003699755.1,GCA_001400345.1,GCA_003699495.1,GCA_001400895.1,GCA_003701755.1,GCA_001293935.1,GCA_003415985.1,GCA_003415975.1,GCA_003416545.1,GCA_003416565.1…
820	Bacteroides uniformis	63	GCA_001578555.1,GCA_000699825.1,GCA_003464525.1,GCA_003464785.1,GCA_003439225.1,GCA_003468465.1,GCA_003460085.1,GCA_004167505.1,GCA_000154205.1,GCA_001405595.1,GCA_003459325.1,GCA_003469025.1,GCA_003468865.1,GCA_003469465.1,GCA_003459625.1,GCA_000699885.1,GCA_003471545.1,GCA_003437605.1,GCA_001405475.1,GCA_001406135.1,GCA_003437205.1,GCA_003463375.1,GCA_003437005.1,GCA_003438465.1,GCA_003438205.1…
246167	Vibrio crassostreae	62	GCA_004345545.1,GCA_001368855.1,GCA_004343425.1,GCA_001368875.1,GCA_004343405.1,GCA_004342565.1,GCA_004342545.1,GCA_004346325.1,GCA_004345475.1,GCA_001368895.1,GCA_004341905.1,GCA_001048535.1,GCA_004346295.1,GCA_001048475.1,GCA_004365255.1,GCA_001048515.1,GCA_004341705.1,GCA_004345225.1,GCA_004342205.1,GCA_004343545.1,GCA_001048495.1,GCA_004342815.1,GCA_004342305.1,GCA_004346625.1,GCA_004340345.1…
625	Shigella sp.	62	GCA_003447755.1,GCA_003457175.1,GCA_003542215.1,GCA_003524245.1,GCA_003447715.1,GCA_003450095.1,GCA_003447775.1,GCA_003451215.1,GCA_003514965.1,GCA_003543435.1,GCA_003456495.1,GCA_003450115.1,GCA_003491985.1,GCA_003488945.1,GCA_003489925.1,GCA_003447725.1,GCA_003484765.1,GCA_003488065.1,GCA_003455355.1,GCA_003522535.1,GCA_003457505.1,GCA_003517305.1,GCA_003522445.1,GCA_003525385.1,GCA_003534365.1…
654	Aeromonas veronii	62	GCA_003367095.1,GCA_001446535.1,GCA_003036425.1,GCA_003611985.1,GCA_003367145.1,GCA_004379205.1,GCA_004379225.1,GCA_003345755.1,GCA_004379215.1,GCA_003367105.1,GCA_001446775.1,GCA_003367135.1,GCA_003990305.1,GCA_001446695.1,GCA_001921885.1,GCA_001446645.1,GCA_000464515.1,GCA_001446855.1,GCA_001446635.1,GCA_001634325.1,GCA_001446875.1,GCA_001446755.1,GCA_001446735.1,GCA_002906945.1,GCA_001446795.1…
1245	Leuconostoc mesenteroides	60	GCA_002092745.1,GCA_004745755.1,GCA_003346345.1,GCA_004368765.1,GCA_004194375.1,GCA_002886025.1,GCA_002092625.1,GCA_003346155.1,GCA_002092735.1,GCA_004103675.1,GCA_003346165.1,GCA_900312985.1,GCA_001184255.1,GCA_001184245.1,GCA_900290155.1,GCA_002092775.1,GCA_002009375.1,GCA_002117185.1,GCA_002370415.1,GCA_001886915.1,GCA_003255835.1,GCA_900461615.1,GCA_900290445.1,GCA_004102585.1,GCA_000234825.3…
1305	Streptococcus sanguinis	60	GCA_003858565.1,GCA_003942385.1,GCA_003943735.1,GCA_003942465.1,GCA_003942415.1,GCA_003943655.1,GCA_003943705.1,GCA_003942305.1,GCA_003942595.1,GCA_003943785.1,GCA_003944485.1,GCA_003943715.1,GCA_000195025.1,GCA_003942275.1,GCA_000212795.1,GCA_003942485.1,GCA_003942375.1,GCA_000014205.1,GCA_003943755.1,GCA_000220315.1,GCA_003942365.1,GCA_003944475.1,GCA_000195045.1,GCA_000507745.1,GCA_003944465.1…
1584	Lactobacillus delbrueckii	60	GCA_002017855.1,GCA_004211735.1,GCA_004211505.1,GCA_001888905.1,GCA_004123065.1,GCA_003814285.1,GCA_000179375.1,GCA_002016675.1,GCA_002847905.1,GCA_004122955.1,GCA_002285775.1,GCA_002278095.1,GCA_001190005.1,GCA_000182835.1,GCA_000934805.1,GCA_001189855.1,GCA_001435795.1,GCA_000751275.1,GCA_000751235.1,GCA_000409675.1,GCA_001263315.1,GCA_001908415.1,GCA_002142575.1,GCA_001888965.1,GCA_000387565.1…
1613	Lactobacillus fermentum	60	GCA_900290185.1,GCA_002899655.1,GCA_004683795.1,GCA_003261135.1,GCA_003061865.1,GCA_003053105.1,GCA_002794375.1,GCA_002794315.1,GCA_000477515.1,GCA_000466785.3,GCA_004683835.1,GCA_003346315.1,GCA_002204495.1,GCA_003462755.1,GCA_000496435.1,GCA_002869825.1,GCA_002863265.1,GCA_001941785.1,GCA_003346325.1,GCA_002794275.1,GCA_001368755.1,GCA_003464285.1,GCA_002591935.1,GCA_002942005.1,GCA_003710225.1…
208962	Escherichia albertii	59	GCA_004174315.1,GCA_003027535.1,GCA_002937375.1,GCA_000155105.1,GCA_003914095.1,GCA_002109845.1,GCA_004234505.1,GCA_002563295.1,GCA_002895205.1,GCA_004322685.1,GCA_000512125.1,GCA_002285455.1,GCA_001549955.1,GCA_002285475.1,GCA_002741375.1,GCA_003569025.1,GCA_002965725.1,GCA_001514665.1,GCA_001515005.1,GCA_001514885.1,GCA_002872455.1,GCA_001514865.1,GCA_001514985.1,GCA_003312525.2,GCA_003316815.2…
93064	Sphingomonas koreensis	58	GCA_003951275.1,GCA_003950495.1,GCA_003950365.1,GCA_003951035.1,GCA_003953365.1,GCA_003950775.1,GCA_003953045.1,GCA_003953265.1,GCA_003953145.1,GCA_003951425.1,GCA_001922385.1,GCA_003950655.1,GCA_003950855.1,GCA_003953155.1,GCA_003951725.1,GCA_003951945.1,GCA_003950915.1,GCA_003953455.1,GCA_003950355.1,GCA_003950895.1,GCA_003953405.1,GCA_003951355.1,GCA_003951525.1,GCA_003953025.1,GCA_003950875.1…
1286	Staphylococcus simulans	57	GCA_003042095.1,GCA_001546635.1,GCA_002902285.1,GCA_003580335.1,GCA_003041795.1,GCA_003579305.1,GCA_003580315.1,GCA_003043435.1,GCA_003043415.1,GCA_003041695.1,GCA_003580625.1,GCA_003043475.1,GCA_003041805.1,GCA_003042835.1,GCA_003042995.1,GCA_003042965.1,GCA_003580635.1,GCA_003043555.1,GCA_003043455.1,GCA_003041775.1,GCA_003043375.1,GCA_003041755.1,GCA_003041675.1,GCA_003043565.1,GCA_003579325.1…
160	Treponema pallidum	57	GCA_003952805.1,GCA_003611315.1,GCA_002271195.1,GCA_000246755.1,GCA_000387485.1,GCA_003611295.1,GCA_004194495.1,GCA_000246795.1,GCA_000246775.1,GCA_000008605.1,GCA_002271235.1,GCA_003076575.1,GCA_003627115.1,GCA_000246815.1,GCA_001655475.1,GCA_001941545.1,GCA_001655515.1,GCA_001655355.1,GCA_001655435.1,GCA_001655235.1,GCA_000604125.1,GCA_001655395.1,GCA_001655275.1,GCA_001655315.1,GCA_001655555.1…
1134687	Klebsiella michiganensis	56	GCA_002918665.1,GCA_000783895.2,GCA_002186735.1,GCA_004115315.1,GCA_003074075.1,GCA_004024445.1,GCA_004102625.1,GCA_001938605.1,GCA_003402095.1,GCA_001945455.1,GCA_001317245.2,GCA_000567805.1,GCA_000567705.1,GCA_002119875.1,GCA_000735215.1,GCA_001028885.1,GCA_001028875.1,GCA_003598595.1,GCA_000308735.2,GCA_001030755.1,GCA_001006545.1,GCA_002216835.1,GCA_001038305.1,GCA_002290285.1,GCA_000247915.1…
339	Xanthomonas campestris	56	GCA_003410195.1,GCA_002916725.1,GCA_000834675.1,GCA_003410095.1,GCA_001372255.1,GCA_002806765.1,GCA_000070605.1,GCA_003410215.1,GCA_003410225.1,GCA_003410125.1,GCA_003410175.1,GCA_000012105.1,GCA_003602375.1,GCA_003410105.1,GCA_003413645.1,GCA_000007145.1,GCA_001293445.1,GCA_001186415.1,GCA_001186465.1,GCA_000221965.1,GCA_002776835.1,GCA_000263835.1,GCA_000403555.2,GCA_002879955.1,GCA_003352965.1…
553	Pantoea ananatis	56	GCA_000283875.1,GCA_000766045.1,GCA_001475725.1,GCA_003545275.1,GCA_002959565.1,GCA_003096515.1,GCA_003231545.1,GCA_002959445.1,GCA_003231505.1,GCA_004358685.1,GCA_003849975.1,GCA_004028255.1,GCA_002224585.2,GCA_002959585.1,GCA_002959535.1,GCA_001369375.1,GCA_002959555.1,GCA_002959435.1,GCA_001476115.1,GCA_000475035.1,GCA_002959475.1,GCA_001475715.1,GCA_002959515.1,GCA_003182215.1,GCA_003385815.1…
83555	Chlamydia abortus	56	GCA_900118985.1,GCA_900118595.1,GCA_900118715.1,GCA_900118725.1,GCA_900118795.1,GCA_900118955.1,GCA_000026025.1,GCA_900118665.1,GCA_900118555.1,GCA_900118645.1,GCA_900118655.1,GCA_900119045.1,GCA_900118975.1,GCA_900118575.1,GCA_900118945.1,GCA_900118535.1,GCA_900118525.1,GCA_900118835.1,GCA_900118865.1,GCA_900118785.1,GCA_900118935.1,GCA_900118755.1,GCA_900118495.1,GCA_900119015.1,GCA_900118635.1…
2340	Solemya velum gill symbiont	55	GCA_002019535.1,GCA_002021185.1,GCA_002020895.1,GCA_002021315.1,GCA_002020555.1,GCA_002020595.1,GCA_002021235.1,GCA_002020375.1,GCA_002021855.1,GCA_002020915.1,GCA_002021175.1,GCA_002020525.1,GCA_002020225.1,GCA_002020335.1,GCA_002020455.1,GCA_002020545.1,GCA_002020635.1,GCA_002020415.1,GCA_002021025.1,GCA_002019575.1,GCA_002020795.1,GCA_002020995.1,GCA_002021005.1,GCA_002021075.1,GCA_002021105.1…
2371	Xylella fastidiosa	55	GCA_001417925.1,GCA_000506405.1,GCA_004016365.1,GCA_001549815.1,GCA_001549745.1,GCA_001549765.1,GCA_001684415.1,GCA_001549735.1,GCA_001456315.1,GCA_001549825.1,GCA_001456235.1,GCA_000006725.1,GCA_000698805.1,GCA_004016415.1,GCA_004023385.1,GCA_004016375.1,GCA_003973705.1,GCA_003973695.1,GCA_001971465.1,GCA_000166835.1,GCA_001971505.1,GCA_004016295.1,GCA_004023395.1,GCA_003515915.1,GCA_004016315.1…
621	Shigella boydii	55	GCA_004025385.1,GCA_002249045.1,GCA_002248245.1,GCA_003977345.1,GCA_002247695.1,GCA_002247945.1,GCA_002290405.1,GCA_002247825.1,GCA_002247815.1,GCA_002248875.1,GCA_002205865.1,GCA_001933075.2,GCA_002290485.1,GCA_002247435.1,GCA_002317935.1,GCA_002249645.1,GCA_002290435.1,GCA_000268145.1,GCA_000268185.1,GCA_900457095.1,GCA_900457245.1,GCA_000211955.2,GCA_000020185.1,GCA_001027225.1,GCA_000012025.1…
1354	Enterococcus hirae	54	GCA_000767355.1,GCA_003321045.1,GCA_002077415.1,GCA_004793905.1,GCA_004099905.1,GCA_004099865.1,GCA_002360155.1,GCA_004099685.1,GCA_004099875.1,GCA_900683505.1,GCA_002360145.1,GCA_002077355.1,GCA_003320885.1,GCA_002077465.1,GCA_002213325.1,GCA_002077575.1,GCA_004167465.1,GCA_002213385.1,GCA_003320945.1,GCA_002265245.1,GCA_002077365.1,GCA_003321025.1,GCA_002077295.1,GCA_002077385.1,GCA_003321125.1…
1308	Streptococcus thermophilus	53	GCA_002796625.1,GCA_002796645.1,GCA_003130445.1,GCA_900474985.1,GCA_002796705.1,GCA_002796655.1,GCA_000521265.1,GCA_002796635.1,GCA_000253395.1,GCA_004354505.1,GCA_001867245.1,GCA_004114735.1,GCA_001867185.1,GCA_003129655.1,GCA_001306395.1,GCA_002914925.1,GCA_000572095.1,GCA_000335495.1,GCA_000335515.1,GCA_000836675.1,GCA_001705585.1,GCA_000971665.1,GCA_001266475.1,GCA_001280285.1,GCA_000521325.1…
13373	Burkholderia mallei	53	GCA_000959405.1,GCA_000167635.1,GCA_000152305.1,GCA_000015625.1,GCA_003797295.1,GCA_000757315.2,GCA_000959625.1,GCA_003933025.1,GCA_900446245.1,GCA_003797995.1,GCA_000756025.2,GCA_000762285.1,GCA_000152385.1,GCA_000015605.1,GCA_000959165.1,GCA_002346185.1,GCA_003933015.1,GCA_003933035.1,GCA_001729545.1,GCA_002346205.1,GCA_002346125.1,GCA_002346085.1,GCA_002346005.1,GCA_002346145.1,GCA_000152405.1…
456327	Xanthomonas euvesicatoria	52	GCA_001009075.1,GCA_001008835.1,GCA_001009125.1,GCA_001008815.1,GCA_001008915.1,GCA_001009205.1,GCA_001008995.1,GCA_001008885.1,GCA_001009255.1,GCA_001008985.1,GCA_001009215.1,GCA_001009165.1,GCA_001009245.1,GCA_000009165.1,GCA_001009135.1,GCA_001009095.1,GCA_001008825.1,GCA_001009055.1,GCA_001009175.1,GCA_001009045.1,GCA_001010095.1,GCA_001008975.1,GCA_001008965.1,GCA_001908795.1,GCA_001008895.1…
47770	Lactobacillus crispatus	52	GCA_002861805.1,GCA_002218615.1,GCA_000301135.1,GCA_002861775.1,GCA_001541385.1,GCA_002861815.1,GCA_001541405.1,GCA_002863485.1,GCA_001704465.1,GCA_000162315.1,GCA_000177575.1,GCA_000301115.1,GCA_002088015.1,GCA_002218775.1,GCA_002218925.1,GCA_003971565.1,GCA_002861765.1,GCA_001434005.1,GCA_000165885.1,GCA_002218845.1,GCA_002219015.1,GCA_002219045.1,GCA_000160515.1,GCA_002219055.1,GCA_002218975.1…
1580	Lactobacillus brevis	51	GCA_000469365.1,GCA_001923045.1,GCA_001722065.1,GCA_001541605.1,GCA_002174235.1,GCA_000814725.1,GCA_003345725.1,GCA_002117345.1,GCA_001010995.1,GCA_002173555.1,GCA_002318935.1,GCA_003346095.1,GCA_002117375.1,GCA_002762175.1,GCA_000875905.1,GCA_002093065.1,GCA_002017995.1,GCA_000807975.1,GCA_003289085.1,GCA_003346245.1,GCA_003184305.1,GCA_001540905.1,GCA_002117225.1,GCA_003060705.1,GCA_002117325.1…
305	Ralstonia solanacearum	51	GCA_002029865.1,GCA_001644795.1,GCA_001696865.1,GCA_001644815.1,GCA_003576005.1,GCA_000750575.1,GCA_000749995.1,GCA_000710135.3,GCA_002894845.1,GCA_000710695.1,GCA_001696875.1,GCA_001696855.1,GCA_002894765.1,GCA_002251695.1,GCA_002029895.1,GCA_001696845.1,GCA_002029885.1,GCA_002894775.1,GCA_002894785.1,GCA_001587135.1,GCA_000215325.1,GCA_001587155.1,GCA_001299555.1,GCA_002501565.1,GCA_002251655.1…
83655	Leclercia adecarboxylata	51	GCA_900452575.1,GCA_001518835.1,GCA_003432505.1,GCA_001995135.1,GCA_000735515.1,GCA_900452435.1,GCA_001515505.1,GCA_004295325.1,GCA_003511285.1,GCA_002588255.1,GCA_002365135.1,GCA_002331365.1,GCA_002311085.1,GCA_002294065.1,GCA_002315075.1,GCA_002500185.1,GCA_002483945.1,GCA_002352845.1,GCA_002431035.1,GCA_002482185.1,GCA_002339645.1,GCA_002470585.1,GCA_002341905.1,GCA_002500315.1,GCA_002341005.1…
1680	Bifidobacterium adolescentis	50	GCA_001406455.1,GCA_001756865.1,GCA_000154085.1,GCA_001010915.1,GCA_000741415.1,GCA_002108015.1,GCA_002108035.1,GCA_000829865.1,GCA_003472245.1,GCA_002108045.1,GCA_003472265.1,GCA_003465205.1,GCA_003437735.1,GCA_003458805.1,GCA_001406735.1,GCA_004167585.1,GCA_003473105.1,GCA_001406215.1,GCA_003466335.1,GCA_900445615.1,GCA_003468385.1,GCA_002108075.1,GCA_002108165.1,GCA_003437755.1,GCA_003464325.1…
2285	Sulfolobus acidocaldarius	50	GCA_001560195.1,GCA_001481595.1,GCA_001560465.1,GCA_001560405.1,GCA_000508305.1,GCA_002215485.1,GCA_001559975.1,GCA_001481635.1,GCA_000340315.1,GCA_001560385.1,GCA_001560035.1,GCA_001559955.1,GCA_001560815.1,GCA_001560565.1,GCA_001560645.1,GCA_001560045.1,GCA_001560595.1,GCA_001560675.1,GCA_001560725.1,GCA_002215445.1,GCA_001560525.1,GCA_001560305.1,GCA_001560355.1,GCA_001560555.1,GCA_001560215.1…
1505	Paeniclostridium sordellii	49	GCA_000444095.1,GCA_900000185.2,GCA_001372495.1,GCA_001023455.2,GCA_001372415.1,GCA_001372515.1,GCA_001372395.1,GCA_001372555.1,GCA_900000195.2,GCA_000444075.1,GCA_001372875.1,GCA_001372315.1,GCA_001372935.1,GCA_001372375.1,GCA_001372715.1,GCA_001372695.1,GCA_001373015.1,GCA_001372435.1,GCA_001372795.1,GCA_001372675.1,GCA_001372635.1,GCA_001372455.1,GCA_001372655.1,GCA_001372355.1,GCA_000953555.1…
379347	Epibacterium mobile	49	GCA_900106635.1,GCA_001683035.1,GCA_000967745.1,GCA_001682075.1,GCA_900574125.1,GCA_000376545.2,GCA_001681605.1,GCA_001681205.1,GCA_001681685.1,GCA_001681735.1,GCA_001681875.1,GCA_001681255.1,GCA_001681675.1,GCA_001681765.1,GCA_001682055.1,GCA_001681595.1,GCA_001681895.1,GCA_001683015.1,GCA_001681645.1,GCA_001681925.1,GCA_001681415.1,GCA_001681475.1,GCA_001681905.1,GCA_001681285.1,GCA_001681535.1…
504	Kingella kingae	49	GCA_000255635.1,GCA_000751135.1,GCA_900475905.1,GCA_001408935.1,GCA_900451155.1,GCA_001458475.1,GCA_000213535.1,GCA_000283375.1,GCA_000477355.1,GCA_000477315.1,GCA_000477295.1,GCA_000469865.1,GCA_000469845.1,GCA_000469885.1,GCA_000470375.1,GCA_000469925.1,GCA_000470035.1,GCA_000477275.1,GCA_000470395.1,GCA_000469825.1,GCA_000470635.1,GCA_001050895.1,GCA_000470335.1,GCA_000470575.1,GCA_000470005.1…
553239	Vibrio breoganii	49	GCA_002875165.1,GCA_002876715.1,GCA_002875915.1,GCA_002873525.1,GCA_002876495.1,GCA_002877285.1,GCA_002877185.1,GCA_002876965.1,GCA_002877085.1,GCA_002877545.1,GCA_002877685.1,GCA_002877045.1,GCA_002875235.1,GCA_002876575.1,GCA_002878535.1,GCA_002875425.1,GCA_002875355.1,GCA_002876765.1,GCA_002875285.1,GCA_002875245.1,GCA_002874645.1,GCA_002877145.1,GCA_002876855.1,GCA_002876165.1,GCA_002874295.1…
645	Aeromonas salmonicida	49	GCA_001901985.1,GCA_001901975.1,GCA_000234845.2,GCA_000786805.1,GCA_001902165.1,GCA_000447435.2,GCA_000786795.1,GCA_001902025.1,GCA_004151085.1,GCA_001902125.1,GCA_003947375.1,GCA_001499805.2,GCA_001481545.2,GCA_002093675.1,GCA_001902055.1,GCA_002811185.1,GCA_900683655.1,GCA_001902045.1,GCA_001643285.1,GCA_000931985.2,GCA_001643355.1,GCA_001643305.1,GCA_001901965.1,GCA_001481535.2,GCA_001902105.1…
726	Haemophilus haemolyticus	49	GCA_000222045.2,GCA_000222005.2,GCA_004362455.1,GCA_001008275.1,GCA_003252655.1,GCA_000222025.2,GCA_000222065.2,GCA_001008225.1,GCA_001008215.1,GCA_000222085.2,GCA_001008205.1,GCA_001679135.1,GCA_001679445.1,GCA_001679045.1,GCA_000262285.1,GCA_900477945.1,GCA_003494075.1,GCA_003493685.1,GCA_003493545.1,GCA_003494265.1,GCA_003490595.1,GCA_003492365.1,GCA_003492745.1,GCA_003493125.1,GCA_003493365.1…
29461	Brucella suis	48	GCA_000755085.1,GCA_004684165.1,GCA_000371285.1,GCA_000480155.1,GCA_000755105.1,GCA_900446145.1,GCA_000701065.1,GCA_000480135.1,GCA_900460605.1,GCA_000371325.1,GCA_000698325.1,GCA_000698345.1,GCA_000698245.1,GCA_000699025.1,GCA_000365565.1,GCA_000698285.1,GCA_000371105.1,GCA_000018905.1,GCA_000741995.1,GCA_000740235.1,GCA_000742055.1,GCA_000740435.1,GCA_000365705.1,GCA_000366245.1,GCA_000365585.1…
442694	Xanthomonas perforans	48	GCA_001009865.1,GCA_001009665.1,GCA_001009545.1,GCA_001009765.1,GCA_001009845.1,GCA_001009675.1,GCA_001009395.1,GCA_001009795.1,GCA_001009475.1,GCA_004102205.1,GCA_001009885.1,GCA_001010105.1,GCA_001009935.1,GCA_001009365.1,GCA_001010085.1,GCA_001009925.1,GCA_001009465.1,GCA_001010015.1,GCA_001009705.1,GCA_001009955.1,GCA_001009445.1,GCA_001010025.1,GCA_001009685.1,GCA_001009825.1,GCA_001009405.1…
54291	Raoultella ornithinolytica	48	GCA_002204595.1,GCA_004024535.1,GCA_002949335.1,GCA_002949375.1,GCA_002215315.1,GCA_002806925.1,GCA_002759495.1,GCA_900184005.1,GCA_004024085.1,GCA_002949435.1,GCA_004004825.1,GCA_002949305.1,GCA_002635365.1,GCA_002949385.1,GCA_003532995.1,GCA_002266645.1,GCA_002266685.1,GCA_002266675.1,GCA_002266665.1,GCA_002266695.1,GCA_002266585.1,GCA_002214825.1,GCA_000648315.1,GCA_002794395.1,GCA_002494395.2…
823	Parabacteroides distasonis	48	GCA_003475725.1,GCA_000699765.1,GCA_000699745.1,GCA_003469235.1,GCA_001404395.1,GCA_000699785.1,GCA_004167065.1,GCA_000699905.1,GCA_003470105.1,GCA_003471825.1,GCA_003462945.1,GCA_003464145.1,GCA_003469715.1,GCA_003439415.1,GCA_003386475.1,GCA_003459005.1,GCA_000699805.1,GCA_003437495.1,GCA_003464475.1,GCA_002160095.1,GCA_003459965.1,GCA_003463785.1,GCA_002206325.2,GCA_003467575.1,GCA_000307435.1…
1304	Streptococcus salivarius	47	GCA_002417605.1,GCA_003457695.1,GCA_000286295.1,GCA_003942515.1,GCA_002860785.1,GCA_003465325.1,GCA_000963335.1,GCA_000714445.1,GCA_003231475.1,GCA_000714455.1,GCA_003458505.1,GCA_000225385.2,GCA_000253315.1,GCA_003507275.1,GCA_000253335.1,GCA_004166915.1,GCA_002094975.1,GCA_003465885.1,GCA_000305335.2,GCA_003458645.1,GCA_000174715.1,GCA_000963265.1,GCA_002073835.2,GCA_002925865.1,GCA_900636435.1…
582	Morganella morganii	47	GCA_003970205.1,GCA_000307755.2,GCA_002180575.1,GCA_000770295.1,GCA_002417235.1,GCA_003071325.1,GCA_003931985.1,GCA_002588265.1,GCA_002968775.1,GCA_002029935.1,GCA_000530115.1,GCA_002416605.1,GCA_002185325.2,GCA_003287815.1,GCA_002077705.1,GCA_002946575.1,GCA_001653675.1,GCA_002386305.1,GCA_000966695.1,GCA_900453165.1,GCA_003968785.1,GCA_900453195.1,GCA_000783955.2,GCA_002184465.2,GCA_002847885.1…
1599	Lactobacillus sakei	46	GCA_002750585.1,GCA_000755625.1,GCA_000478625.2,GCA_002751035.1,GCA_002750655.1,GCA_002751085.1,GCA_900290175.1,GCA_002750625.1,GCA_002750615.1,GCA_004099995.1,GCA_900234355.1,GCA_900408275.1,GCA_002250035.1,GCA_900234375.1,GCA_003413685.1,GCA_900234405.1,GCA_002953655.1,GCA_001435715.1,GCA_000026065.1,GCA_002105575.1,GCA_900234395.1,GCA_003288235.1,GCA_003288215.1,GCA_003288195.1,GCA_004354475.1…
1642	Listeria innocua	46	GCA_004636725.1,GCA_004769845.1,GCA_004130025.1,GCA_004642585.1,GCA_004629355.1,GCA_004636585.1,GCA_004636765.1,GCA_004392765.1,GCA_004527605.1,GCA_004476405.1,GCA_004526705.1,GCA_004563035.1,GCA_004636745.1,GCA_004636645.1,GCA_004636705.1,GCA_004474425.1,GCA_004730845.1,GCA_004636665.1,GCA_004474015.1,GCA_004527345.1,GCA_000195795.1,GCA_004769895.1,GCA_004724745.1,GCA_004475265.1,GCA_004724825.1…
60552	Burkholderia vietnamiensis	46	GCA_000980955.1,GCA_000016205.1,GCA_003849655.1,GCA_001528545.1,GCA_001528495.1,GCA_001541005.1,GCA_001529645.1,GCA_001529585.1,GCA_001523535.1,GCA_001528525.1,GCA_001525645.1,GCA_001524145.1,GCA_001523755.1,GCA_001524045.1,GCA_001523615.1,GCA_001528585.1,GCA_001524265.1,GCA_001527445.1,GCA_001524005.1,GCA_001522565.1,GCA_001523965.1,GCA_001523785.1,GCA_001524065.1,GCA_001525685.1,GCA_001524025.1…
1328	Streptococcus anginosus	45	GCA_003463665.1,GCA_000214555.2,GCA_003460205.1,GCA_002860945.1,GCA_000474115.1,GCA_000257765.1,GCA_000184365.2,GCA_002999615.1,GCA_000478925.1,GCA_000508545.1,GCA_000463505.1,GCA_002999525.1,GCA_002999635.1,GCA_002999575.1,GCA_003934435.1,GCA_002999555.1,GCA_900096985.1,GCA_003436905.1,GCA_002848085.1,GCA_002847945.1,GCA_002848125.1,GCA_002860965.1,GCA_002999475.1,GCA_002848065.1,GCA_002999485.1…
2209	Methanosarcina mazei	45	GCA_000979195.1,GCA_000979635.1,GCA_000979335.1,GCA_000978965.1,GCA_000980055.1,GCA_000979665.1,GCA_000979595.1,GCA_000979685.1,GCA_000979675.1,GCA_000979345.1,GCA_000979755.1,GCA_000980135.1,GCA_000979255.1,GCA_000979045.1,GCA_000978945.1,GCA_000979765.1,GCA_000979275.1,GCA_000979125.1,GCA_000979505.1,GCA_000980025.1,GCA_000980175.1,GCA_000979375.1,GCA_000979915.1,GCA_000979575.1,GCA_000978935.1…
1302	Streptococcus gordonii	44	GCA_003944075.1,GCA_003944115.1,GCA_003943245.1,GCA_003943345.1,GCA_003943215.1,GCA_003943285.1,GCA_003944155.1,GCA_003943295.1,GCA_003943305.1,GCA_003943175.1,GCA_003943255.1,GCA_000963345.1,GCA_003943195.1,GCA_001281105.1,GCA_001553855.1,GCA_003469915.1,GCA_003944135.1,GCA_003943355.1,GCA_002073435.2,GCA_001469295.1,GCA_003944105.1,GCA_000959965.1,GCA_000959925.1,GCA_900636555.1,GCA_003944065.1…
168697	Salinispora arenicola	44	GCA_000018265.1,GCA_000375045.1,GCA_000375005.1,GCA_000377605.1,GCA_000378645.1,GCA_000515175.1,GCA_000373845.1,GCA_000702345.1,GCA_000375205.1,GCA_000519145.1,GCA_000375145.1,GCA_000375025.1,GCA_000514975.1,GCA_000514915.1,GCA_000378705.1,GCA_000375125.1,GCA_000514935.1,GCA_000375305.1,GCA_000514895.1,GCA_000375185.1,GCA_000514655.1,GCA_000424745.1,GCA_000514555.1,GCA_000375065.1,GCA_000375165.1…
1744	Propionibacterium freudenreichii	44	GCA_900097265.1,GCA_900097235.1,GCA_001050955.1,GCA_900097165.1,GCA_900097205.1,GCA_001369015.1,GCA_000091725.1,GCA_900097175.1,GCA_900097225.1,GCA_900097215.1,GCA_900000055.1,GCA_001369055.1,GCA_001368975.1,GCA_900000075.1,GCA_900000105.1,GCA_900000095.1,GCA_001368995.1,GCA_900000065.1,GCA_000945235.1,GCA_001368955.1,GCA_900000125.1,GCA_900000085.1,GCA_000723545.1,GCA_900000115.1,GCA_900000035.1…
69966	Macrococcus caseolyticus	44	GCA_002902665.1,GCA_002835365.1,GCA_002834925.1,GCA_002834705.1,GCA_003627575.1,GCA_002835385.1,GCA_002834875.1,GCA_002834635.1,GCA_002834825.1,GCA_002834575.1,GCA_002834855.1,GCA_002834725.1,GCA_002834675.1,GCA_004359715.1,GCA_002834905.1,GCA_002834615.1,GCA_002835295.1,GCA_002834945.1,GCA_002834765.1,GCA_002834805.1,GCA_004359695.1,GCA_002835045.1,GCA_002834985.1,GCA_002835265.1,GCA_002835345.1…
85698	Achromobacter xylosoxidans	44	GCA_001299055.1,GCA_001299335.1,GCA_001299035.1,GCA_001957065.1,GCA_001298795.1,GCA_001957055.1,GCA_001299265.1,GCA_001299235.1,GCA_001299195.1,GCA_001810925.1,GCA_001299095.1,GCA_001299175.1,GCA_002083165.2,GCA_001471535.2,GCA_001299295.1,GCA_001815425.1,GCA_001298895.1,GCA_001957045.1,GCA_001813885.1,GCA_001299155.1,GCA_000967095.1,GCA_001298935.1,GCA_001299115.1,GCA_001654705.1,GCA_001299415.1…
1292	Staphylococcus warneri	43	GCA_001876395.1,GCA_004570505.1,GCA_003043195.1,GCA_003579215.1,GCA_003041355.1,GCA_004329015.1,GCA_003579165.1,GCA_003043235.1,GCA_001477375.1,GCA_003041395.1,GCA_003041575.1,GCA_004125365.1,GCA_001876385.1,GCA_003042935.1,GCA_003043285.1,GCA_001476975.1,GCA_000211215.2,GCA_003043215.1,GCA_003042745.1,GCA_001471795.2,GCA_003438095.1,GCA_003041375.1,GCA_003344065.1,GCA_001477415.1,GCA_003857195.1…
1334	Streptococcus dysgalactiae	43	GCA_001704515.1,GCA_001682825.1,GCA_001704445.1,GCA_001682735.1,GCA_001704435.1,GCA_900460375.1,GCA_900460025.1,GCA_000970985.1,GCA_001704525.1,GCA_001682815.1,GCA_001682745.1,GCA_002094215.1,GCA_001704455.1,GCA_000317855.1,GCA_001682765.1,GCA_003202195.1,GCA_900459095.1,GCA_001682755.1,GCA_000970995.1,GCA_900636815.1,GCA_900169605.1,GCA_900475725.1,GCA_900459205.1,GCA_900475185.1,GCA_000971005.1…
164546	Cupriavidus taiwanensis	43	GCA_900249735.1,GCA_900249975.1,GCA_900250115.1,GCA_900250065.1,GCA_900249775.1,GCA_900249795.1,GCA_900249785.1,GCA_900250125.1,GCA_900250015.1,GCA_900250055.1,GCA_900249825.1,GCA_900249835.1,GCA_900250085.1,GCA_900249815.1,GCA_900249985.1,GCA_900249745.1,GCA_900250075.1,GCA_900249995.1,GCA_900249765.1,GCA_900250105.1,GCA_900249875.1,GCA_900249885.1,GCA_000069785.1,GCA_900249955.1,GCA_900250045.1…
1774	Mycobacteroides chelonae	42	GCA_001853945.1,GCA_001853805.1,GCA_001853925.1,GCA_001854035.1,GCA_001853605.1,GCA_001853775.1,GCA_001853995.1,GCA_001853715.1,GCA_001853585.1,GCA_001853745.1,GCA_001853885.1,GCA_001853685.1,GCA_001942575.1,GCA_001853665.1,GCA_001853545.1,GCA_001853615.1,GCA_001942555.1,GCA_001853535.1,GCA_003390495.1,GCA_001853985.1,GCA_001854015.1,GCA_001853965.1,GCA_001853865.1,GCA_001853895.1,GCA_001853695.1…
33959	Lactobacillus johnsonii	42	GCA_002269975.1,GCA_003122525.1,GCA_004793575.1,GCA_001572665.1,GCA_002253275.1,GCA_004569425.1,GCA_004684975.1,GCA_002270045.1,GCA_002269965.1,GCA_002553695.1,GCA_002270005.1,GCA_002253165.1,GCA_002156645.1,GCA_001270785.1,GCA_002253205.1,GCA_002253245.1,GCA_001714745.1,GCA_003316915.1,GCA_002253185.1,GCA_002253285.1,GCA_004011315.1,GCA_002176835.1,GCA_002553705.1,GCA_000008065.1,GCA_002176855.1…
39491	[Eubacterium] rectale	42	GCA_003474775.1,GCA_003460385.1,GCA_003471975.1,GCA_003467085.1,GCA_003460265.1,GCA_003438715.1,GCA_003460255.1,GCA_003464935.1,GCA_001406375.1,GCA_003470065.1,GCA_003458455.1,GCA_003438365.1,GCA_003463765.1,GCA_003438175.1,GCA_003468405.1,GCA_003438925.1,GCA_003468965.1,GCA_003438965.1,GCA_000020605.1,GCA_003436785.1,GCA_003467275.1,GCA_003466795.1,GCA_003466745.1,GCA_000209955.1,GCA_003474555.1…
47877	Pseudomonas amygdali	42	GCA_000275945.1,GCA_002736925.1,GCA_002837595.1,GCA_001293825.1,GCA_001538055.1,GCA_001535735.1,GCA_002905915.1,GCA_002905755.1,GCA_002905895.1,GCA_000146005.2,GCA_003700095.1,GCA_000145685.1,GCA_002916395.1,GCA_001535785.1,GCA_003700615.1,GCA_001401095.1,GCA_001535805.1,GCA_002905735.1,GCA_002905875.2,GCA_003701185.1,GCA_001293845.1,GCA_003703025.1,GCA_001400395.1,GCA_003702925.1,GCA_003701955.1…
1513	Clostridium tetani	41	GCA_004119225.1,GCA_004115575.1,GCA_004115705.1,GCA_004115505.1,GCA_004115905.1,GCA_000805775.1,GCA_004119405.1,GCA_004115565.1,GCA_004115605.1,GCA_004168545.1,GCA_004119295.1,GCA_004115665.1,GCA_004119235.1,GCA_004115485.1,GCA_004119205.1,GCA_004119355.1,GCA_004115495.1,GCA_004119335.1,GCA_004115585.1,GCA_004119395.1,GCA_004119195.1,GCA_004115655.1,GCA_004115515.1,GCA_004119305.1,GCA_004119215.1…
2102	Mycoplasma mycoides	41	GCA_900489565.1,GCA_900489795.1,GCA_000959065.1,GCA_000253075.1,GCA_900489575.1,GCA_900489545.1,GCA_900489725.1,GCA_000011445.1,GCA_900489785.1,GCA_900489825.1,GCA_900489515.1,GCA_900489655.1,GCA_900489715.1,GCA_900489595.1,GCA_000143865.1,GCA_900489675.1,GCA_900489665.1,GCA_900489765.1,GCA_900489705.1,GCA_900489525.1,GCA_000959055.1,GCA_900489805.1,GCA_001554075.1,GCA_000023165.1,GCA_000023685.1…
2702	Gardnerella vaginalis	41	GCA_000263495.1,GCA_003408785.1,GCA_000263555.1,GCA_000414525.1,GCA_002861165.1,GCA_000414685.1,GCA_002206225.2,GCA_000414645.1,GCA_000414705.1,GCA_003426285.1,GCA_001913835.1,GCA_004336685.1,GCA_002862015.1,GCA_002861925.1,GCA_004336715.1,GCA_003034925.1,GCA_003426445.1,GCA_003585755.1,GCA_003585655.1,GCA_001049785.1,GCA_002862005.1,GCA_000263475.1,GCA_002861945.1,GCA_000263435.1,GCA_003426545.1…
714	Aggregatibacter actinomycetemcomitans	41	GCA_000240985.3,GCA_001596245.1,GCA_002749175.1,GCA_000332915.2,GCA_002701245.1,GCA_000226735.3,GCA_000226775.3,GCA_001596305.1,GCA_000226795.3,GCA_000318155.1,GCA_001596385.1,GCA_001596235.1,GCA_000226715.3,GCA_001596425.1,GCA_001547775.1,GCA_000241005.3,GCA_000146265.4,GCA_001594265.1,GCA_001596225.1,GCA_000332955.2,GCA_001596415.1,GCA_001190115.1,GCA_002266485.1,GCA_000259915.1,GCA_000163615.3…
738	Glaesserella parasuis	41	GCA_000600995.1,GCA_000751055.1,GCA_000690655.1,GCA_000690675.1,GCA_002015085.1,GCA_000444545.1,GCA_000688855.1,GCA_000478405.1,GCA_000688815.1,GCA_000731865.1,GCA_000444665.1,GCA_000439395.1,GCA_000444625.1,GCA_900450925.1,GCA_003286935.1,GCA_001611775.1,GCA_000742795.1,GCA_000740985.1,GCA_000021885.1,GCA_000444605.1,GCA_000444565.1,GCA_000444585.1,GCA_000172375.2,GCA_000444645.1,GCA_001938335.1…
413503	Cronobacter malonaticus	40	GCA_000504545.1,GCA_001922805.1,GCA_001922875.1,GCA_003795605.1,GCA_003858305.1,GCA_000878475.1,GCA_001277215.2,GCA_000319535.1,GCA_001922825.1,GCA_000319555.1,GCA_002093915.1,GCA_002983575.1,GCA_002978475.1,GCA_002978485.1,GCA_002978405.1,GCA_002978245.1,GCA_002978275.1,GCA_002978455.1,GCA_002983555.1,GCA_002983535.1,GCA_000409305.1,GCA_002978535.1,GCA_002978545.1,GCA_002978185.1,GCA_002978315.1…
622	Shigella dysenteriae	40	GCA_000268105.1,GCA_002967495.1,GCA_000012005.1,GCA_000211935.2,GCA_003881035.1,GCA_003911235.1,GCA_900618175.1,GCA_000164925.2,GCA_900457215.1,GCA_900618165.1,GCA_000497505.1,GCA_002943855.1,GCA_002949345.1,GCA_002949555.1,GCA_002949655.1,GCA_002950055.1,GCA_002949615.1,GCA_002949875.1,GCA_002968235.1,GCA_000815515.1,GCA_002950155.1,GCA_002950295.1,GCA_002950015.1,GCA_002950075.1,GCA_002968215.1…
1296	Staphylococcus sciuri	39	GCA_003042855.1,GCA_001477335.1,GCA_001476575.1,GCA_003580365.1,GCA_002902225.1,GCA_003042195.1,GCA_001477395.1,GCA_001476955.1,GCA_003041935.1,GCA_003580395.1,GCA_003580375.1,GCA_003041895.1,GCA_003580435.1,GCA_003043075.1,GCA_001477405.1,GCA_001476585.1,GCA_003579565.1,GCA_003579425.1,GCA_003042145.1,GCA_003580685.1,GCA_004569525.1,GCA_003579445.1,GCA_003579465.1,GCA_003579605.1,GCA_002091355.1…
1338	Streptococcus intermedius	39	GCA_003943125.1,GCA_003944015.1,GCA_000258445.1,GCA_003943045.1,GCA_002879575.1,GCA_000413475.1,GCA_003943155.1,GCA_003944005.1,GCA_003943035.1,GCA_003943095.1,GCA_000313655.1,GCA_003943145.1,GCA_900475975.1,GCA_002356055.1,GCA_000463355.1,GCA_003944025.1,GCA_002879755.1,GCA_003943085.1,GCA_002879585.1,GCA_000463385.1,GCA_002073355.2,GCA_001296205.1,GCA_900490785.1,GCA_000234035.1,GCA_000306805.1…
859	Fusobacterium necrophorum	39	GCA_900451075.1,GCA_001597405.1,GCA_003812825.1,GCA_001597445.1,GCA_000691705.1,GCA_004006635.1,GCA_900104395.1,GCA_000691645.1,GCA_000691745.1,GCA_001596485.1,GCA_001597465.1,GCA_001597395.1,GCA_001596475.1,GCA_000292975.1,GCA_004134945.1,GCA_001597305.1,GCA_004134955.1,GCA_001597315.1,GCA_001597565.1,GCA_001597575.1,GCA_000262225.1,GCA_000242215.1,GCA_001597335.1,GCA_003732525.1,GCA_003019715.1…
1318	Streptococcus parasanguinis	38	GCA_003437975.1,GCA_003468585.1,GCA_000963285.1,GCA_004127205.1,GCA_000260695.1,GCA_001578955.1,GCA_004166995.1,GCA_000507765.1,GCA_900459355.1,GCA_002860845.1,GCA_003474485.1,GCA_003942525.1,GCA_000187505.1,GCA_000262145.1,GCA_003475645.1,GCA_003470855.1,GCA_000180035.1,GCA_000963275.1,GCA_003469565.1,GCA_000222725.2,GCA_001070915.1,GCA_001069785.1,GCA_001070575.1,GCA_001076955.1,GCA_001071295.1…
1718	Corynebacterium glutamicum	38	GCA_001912755.2,GCA_000224315.2,GCA_000417765.1,GCA_000382905.1,GCA_001912155.1,GCA_000819915.1,GCA_003025195.1,GCA_001912785.1,GCA_001912735.1,GCA_001912805.1,GCA_000011325.1,GCA_000196335.1,GCA_000404185.1,GCA_002243555.1,GCA_000404145.1,GCA_002847425.1,GCA_001643035.1,GCA_001683115.1,GCA_002847405.1,GCA_002355675.1,GCA_001447865.2,GCA_001518935.2,GCA_000233355.3,GCA_002003445.1,GCA_001936195.1…
2748	Carnobacterium divergens	38	GCA_004564475.1,GCA_004565035.1,GCA_004564965.1,GCA_004564565.1,GCA_004564615.1,GCA_004564405.1,GCA_004564985.1,GCA_004564415.1,GCA_004565115.1,GCA_004564535.1,GCA_004564915.1,GCA_004564865.1,GCA_004564605.1,GCA_004564775.1,GCA_004565205.1,GCA_004564765.1,GCA_004564555.1,GCA_004564935.1,GCA_004564435.1,GCA_004564995.1,GCA_004565095.1,GCA_004565125.1,GCA_004564515.1,GCA_004564525.1,GCA_004564425.1…
28116	Bacteroides ovatus	38	GCA_003459425.1,GCA_001535615.1,GCA_003459105.1,GCA_003363235.1,GCA_000178275.1,GCA_003470645.1,GCA_004167785.1,GCA_003458905.1,GCA_000273195.1,GCA_000699725.1,GCA_003468155.1,GCA_003465715.1,GCA_003468975.1,GCA_003465985.1,GCA_003439865.1,GCA_003472145.1,GCA_003472085.1,GCA_002160595.1,GCA_003463495.1,GCA_003472965.1,GCA_003457725.1,GCA_003463715.1,GCA_001578575.1,GCA_000273215.1,GCA_003465275.1…
40216	Acinetobacter radioresistens	38	GCA_002834555.1,GCA_003006715.1,GCA_000162115.1,GCA_003947805.1,GCA_000286595.1,GCA_003006735.1,GCA_003594775.1,GCA_002836895.1,GCA_000308075.1,GCA_000175675.1,GCA_000368905.1,GCA_003258335.1,GCA_000368885.1,GCA_000248115.2,GCA_001917365.1,GCA_000972345.1,GCA_002482195.1,GCA_000301795.1,GCA_002298825.1,GCA_002993105.1,GCA_002304865.1,GCA_002438375.1,GCA_002307975.1,GCA_002477355.1,GCA_002386545.1…
213	Helicobacter cinaedi	37	GCA_003216555.1,GCA_003215615.1,GCA_000155475.1,GCA_900451045.1,GCA_003130625.1,GCA_003574195.1,GCA_003216475.1,GCA_000284635.1,GCA_000349975.1,GCA_900451115.1,GCA_003214395.1,GCA_003216655.1,GCA_003214515.1,GCA_003213915.1,GCA_003214035.1,GCA_003216215.1,GCA_003215915.1,GCA_003214675.1,GCA_003216015.1,GCA_003216115.1,GCA_003214775.1,GCA_003216315.1,GCA_003214885.1,GCA_003216395.1,GCA_003215495.1…
246432	Staphylococcus equorum	37	GCA_003035595.1,GCA_003577695.1,GCA_003035525.1,GCA_001747785.1,GCA_003035145.1,GCA_001876585.1,GCA_003577735.1,GCA_003578015.1,GCA_003577655.1,GCA_003035165.1,GCA_003035125.1,GCA_003577685.1,GCA_001876475.1,GCA_004143695.1,GCA_002901955.1,GCA_003035055.1,GCA_003035085.1,GCA_001747865.1,GCA_001747885.1,GCA_001747895.1,GCA_001747815.1,GCA_001747825.1,GCA_001876625.1,GCA_001747805.1,GCA_003035665.1…
303	Pseudomonas putida	37	GCA_004614155.1,GCA_002554535.1,GCA_003053335.1,GCA_002906815.1,GCA_002810225.1,GCA_001077495.1,GCA_002165665.1,GCA_000495455.2,GCA_002094775.1,GCA_004614175.1,GCA_003053385.1,GCA_002891885.1,GCA_000226035.3,GCA_004519745.1,GCA_000007565.2,GCA_002165695.1,GCA_001183585.1,GCA_002906755.1,GCA_000264665.2,GCA_000281215.1,GCA_900636645.1,GCA_900167985.1,GCA_000016865.1,GCA_000271965.2,GCA_000294445.2…
33038	[Ruminococcus] gnavus	37	GCA_003471265.1,GCA_003438585.1,GCA_002865405.1,GCA_003470485.1,GCA_003475365.1,GCA_003457855.1,GCA_002865325.1,GCA_003468635.1,GCA_000169475.1,GCA_002959615.1,GCA_002865355.1,GCA_003464875.1,GCA_002865465.1,GCA_003459705.1,GCA_003436535.1,GCA_003469585.1,GCA_003471005.1,GCA_003464115.1,GCA_003471625.1,GCA_003475065.1,GCA_003473045.1,GCA_002865345.1,GCA_002865485.1,GCA_002865285.1,GCA_002865435.1…
552	Erwinia amylovora	37	GCA_000367665.2,GCA_000513355.1,GCA_000027205.1,GCA_000091565.1,GCA_000367685.2,GCA_004023365.1,GCA_003992295.1,GCA_000367565.2,GCA_000240705.2,GCA_000367625.2,GCA_000367585.2,GCA_000367605.2,GCA_000367545.2,GCA_000367645.1,GCA_000696075.1,GCA_002803865.1,GCA_000513415.1,GCA_000513395.1,GCA_002732335.1,GCA_002732425.1,GCA_002732365.1,GCA_002732385.1,GCA_002732295.1,GCA_002732205.1,GCA_002732435.1…
663	Vibrio alginolyticus	37	GCA_001469735.1,GCA_001584265.1,GCA_003613065.1,GCA_002149105.1,GCA_004283075.1,GCA_001306785.1,GCA_002953515.1,GCA_001306875.1,GCA_002119565.1,GCA_002119505.2,GCA_002119545.1,GCA_003613035.1,GCA_001306825.1,GCA_002149085.1,GCA_001525595.2,GCA_001471275.2,GCA_001013315.1,GCA_004349375.1,GCA_001270205.1,GCA_000834085.1,GCA_001267615.1,GCA_000176055.1,GCA_000834155.1,GCA_001306845.1,GCA_001679745.1…
729	Haemophilus parainfluenzae	37	GCA_003252885.1,GCA_003252915.1,GCA_004104465.1,GCA_003252755.1,GCA_003252725.1,GCA_003252775.1,GCA_001679325.1,GCA_000261285.1,GCA_900450995.1,GCA_000259485.1,GCA_001680775.1,GCA_001679455.1,GCA_001679405.1,GCA_002884755.1,GCA_003253055.1,GCA_003253085.1,GCA_003253005.1,GCA_900450845.1,GCA_000210895.1,GCA_001279145.1,GCA_003252795.1,GCA_001949885.1,GCA_900638025.1,GCA_001053535.1,GCA_001949895.1…
1579	Lactobacillus acidophilus	36	GCA_003062045.1,GCA_003061905.1,GCA_003062025.1,GCA_003061925.1,GCA_003053135.1,GCA_003061885.1,GCA_003062005.1,GCA_003053245.1,GCA_003061965.1,GCA_003061945.1,GCA_003061985.1,GCA_002406675.1,GCA_001639165.1,GCA_000442825.1,GCA_003641085.1,GCA_003952845.1,GCA_000159715.1,GCA_000934625.1,GCA_000469745.1,GCA_004348805.1,GCA_000442865.1,GCA_000786395.1,GCA_000469765.1,GCA_000469705.1,GCA_000011985.1…
43767	Rhodococcus hoagii	36	GCA_002078545.1,GCA_002094445.1,GCA_002094395.1,GCA_002094325.1,GCA_003013675.1,GCA_002094265.1,GCA_002095035.1,GCA_002095255.1,GCA_002094295.1,GCA_000473915.1,GCA_002078625.1,GCA_002094225.1,GCA_002094305.1,GCA_002095185.1,GCA_900455885.1,GCA_002095045.1,GCA_002095195.1,GCA_002095175.1,GCA_002094405.1,GCA_002078515.1,GCA_000164155.2,GCA_900455845.1,GCA_002078535.1,GCA_002095295.1,GCA_002095155.1…
486	Neisseria lactamica	36	GCA_003492625.1,GCA_003492425.1,GCA_000173995.1,GCA_003492155.1,GCA_900454145.1,GCA_000741965.1,GCA_000196295.1,GCA_002022745.1,GCA_900454095.1,GCA_000180595.1,GCA_003492145.1,GCA_003492345.1,GCA_003495835.1,GCA_003496665.1,GCA_003492775.1,GCA_003493215.1,GCA_003492555.1,GCA_003495405.1,GCA_003492865.1,GCA_003492465.1,GCA_003493045.1,GCA_003492765.1,GCA_003496425.1,GCA_003493855.1,GCA_003492385.1…
561879	Bacillus safensis	36	GCA_002155005.1,GCA_000715185.1,GCA_001043695.1,GCA_003097715.1,GCA_002276315.1,GCA_000935315.1,GCA_001038765.1,GCA_001038905.1,GCA_001038525.1,GCA_001938665.1,GCA_000828425.1,GCA_000828375.1,GCA_000828395.1,GCA_002744235.1,GCA_001895885.1,GCA_000691165.1,GCA_002571925.1,GCA_003977465.1,GCA_002250435.1,GCA_002998315.1,GCA_002863595.1,GCA_002151195.1,GCA_003284765.1,GCA_000972825.1,GCA_002077215.1…
57975	Burkholderia thailandensis	36	GCA_000266985.1,GCA_000959605.1,GCA_002891115.1,GCA_002588555.1,GCA_001524345.1,GCA_002891095.1,GCA_004328405.1,GCA_002891195.1,GCA_002803565.1,GCA_002891155.1,GCA_001524325.1,GCA_001555485.1,GCA_001718635.1,GCA_003020185.1,GCA_002386205.1,GCA_000877335.1,GCA_000012365.1,GCA_001718595.1,GCA_000808035.2,GCA_001718615.1,GCA_003020025.1,GCA_000385525.1,GCA_001718295.1,GCA_000567905.1,GCA_000764595.1…
196	Campylobacter fetus	35	GCA_001699645.1,GCA_001699565.1,GCA_001699655.1,GCA_001698965.1,GCA_001699535.1,GCA_001699615.1,GCA_001699685.1,GCA_000967135.1,GCA_001699745.1,GCA_001699635.1,GCA_000512745.2,GCA_001699725.1,GCA_000759515.1,GCA_001698935.1,GCA_001699735.1,GCA_002592335.1,GCA_001699715.1,GCA_002592365.1,GCA_003994885.1,GCA_003994875.1,GCA_003626705.1,GCA_000759485.1,GCA_001699575.1,GCA_000773615.1,GCA_001816265.1…
28183	Leptospira santarosai	35	GCA_000306455.2,GCA_000244555.3,GCA_000244735.3,GCA_000306615.2,GCA_001981505.1,GCA_001981455.1,GCA_000243835.3,GCA_000306475.2,GCA_000332435.2,GCA_001952675.1,GCA_001952685.1,GCA_001981425.1,GCA_000332395.2,GCA_000244795.3,GCA_000346915.1,GCA_001584305.1,GCA_000244615.3,GCA_000244475.3,GCA_000244575.3,GCA_000244675.3,GCA_000306575.2,GCA_000244655.3,GCA_000217455.3,GCA_000216275.3,GCA_000988105.2…
1254	Pediococcus acidilactici	34	GCA_001461015.1,GCA_002173595.1,GCA_003591195.1,GCA_001767275.1,GCA_002553675.1,GCA_001922325.1,GCA_000319265.1,GCA_002173575.1,GCA_002174215.1,GCA_001672605.1,GCA_004103635.1,GCA_004100005.1,GCA_001294765.1,GCA_001437115.1,GCA_004054355.1,GCA_000235805.2,GCA_000163095.1,GCA_004101585.1,GCA_900163535.1,GCA_001634445.1,GCA_004099815.1,GCA_004099675.1,GCA_004099705.1,GCA_000146325.1,GCA_001638245.1…
545	Citrobacter koseri	34	GCA_001546325.1,GCA_004569315.1,GCA_004181905.1,GCA_000018045.1,GCA_001471775.2,GCA_900706735.1,GCA_003938785.1,GCA_004181995.1,GCA_001552875.1,GCA_001546305.1,GCA_000783445.2,GCA_002208985.3,GCA_002947675.1,GCA_002947035.1,GCA_900446895.1,GCA_000939835.1,GCA_900446975.1,GCA_003184045.1,GCA_002393245.1,GCA_900461045.1,GCA_900446955.1,GCA_900446945.1,GCA_900461055.1,GCA_003226155.1,GCA_900461175.1…
110321	Sinorhizobium medicae	33	GCA_004002365.1,GCA_002865265.1,GCA_002865105.1,GCA_002865035.1,GCA_004002375.1,GCA_004002725.1,GCA_002864985.1,GCA_004017585.1,GCA_004017565.1,GCA_002865045.1,GCA_004004695.1,GCA_004002395.1,GCA_002865155.1,GCA_004002305.1,GCA_002865225.1,GCA_004004015.1,GCA_004003955.1,GCA_004004025.1,GCA_004002565.1,GCA_002865055.1,GCA_002865005.1,GCA_004004045.1,GCA_000017145.1,GCA_004004485.1,GCA_002865185.1…
1503055	Burkholderia territorii	33	GCA_001521925.1,GCA_001528995.1,GCA_001522355.1,GCA_001529965.1,GCA_001522365.1,GCA_001530725.1,GCA_001534365.1,GCA_001531325.1,GCA_001533805.1,GCA_001532735.1,GCA_001532725.1,GCA_001528005.1,GCA_001526705.1,GCA_001526385.1,GCA_001532155.1,GCA_001522095.1,GCA_001526405.1,GCA_001532675.1,GCA_001530925.1,GCA_001527765.1,GCA_001524485.1,GCA_001526425.1,GCA_001533385.1,GCA_001526805.1,GCA_001532185.1…
28903	Mycoplasma bovis	33	GCA_002749575.1,GCA_000219375.1,GCA_002009275.1,GCA_004792535.1,GCA_004751945.1,GCA_900088685.1,GCA_000270525.1,GCA_000183385.1,GCA_001043135.1,GCA_000696015.1,GCA_001611865.1,GCA_001611895.1,GCA_001611935.1,GCA_001930035.1,GCA_001931315.1,GCA_001929505.1,GCA_001929945.1,GCA_001930055.1,GCA_001929835.1,GCA_001930165.1,GCA_001930175.1,GCA_001929825.1,GCA_001929605.1,GCA_001930255.1,GCA_001929955.1…
413497	Cronobacter dublinensis	33	GCA_002978875.1,GCA_002978805.1,GCA_002979175.1,GCA_002978955.1,GCA_000319345.1,GCA_002979075.1,GCA_001277235.1,GCA_002978905.1,GCA_000319495.1,GCA_002978995.1,GCA_000409365.1,GCA_002979015.1,GCA_002978625.1,GCA_002979135.1,GCA_002978915.1,GCA_000409225.1,GCA_002978855.1,GCA_002978655.1,GCA_002978895.1,GCA_002978615.1,GCA_002978715.1,GCA_002978815.1,GCA_002978705.1,GCA_002978775.1,GCA_002978755.1…
1288	Staphylococcus xylosus	32	GCA_003578725.1,GCA_003578815.1,GCA_003043125.1,GCA_003041275.1,GCA_003578895.1,GCA_003578925.1,GCA_003041555.1,GCA_003041535.1,GCA_003042795.1,GCA_003043105.1,GCA_003041265.1,GCA_001476985.1,GCA_003579115.1,GCA_003578865.1,GCA_003041315.1,GCA_004571015.1,GCA_003578765.1,GCA_001747735.1,GCA_001747725.1,GCA_001748025.1,GCA_002078255.1,GCA_003850005.1,GCA_002836825.1,GCA_001747745.1,GCA_000706685.1…
28131	Prevotella intermedia	32	GCA_003861325.1,GCA_002753835.1,GCA_003265025.1,GCA_002763955.1,GCA_002529225.1,GCA_002355195.1,GCA_003838285.1,GCA_002797135.1,GCA_002797185.1,GCA_002529305.1,GCA_002753855.1,GCA_002763745.1,GCA_002794335.1,GCA_002529435.1,GCA_000955645.1,GCA_002204405.1,GCA_002797175.1,GCA_002763975.1,GCA_002763785.1,GCA_002763535.1,GCA_002763715.1,GCA_002763575.1,GCA_002797155.1,GCA_002762425.1,GCA_002763845.1…
756892	Acinetobacter indicus	32	GCA_004005445.1,GCA_001922625.1,GCA_002174105.1,GCA_001922645.1,GCA_004005545.1,GCA_002953575.2,GCA_000413875.1,GCA_000488255.1,GCA_000964095.1,GCA_000830155.1,GCA_002938685.1,GCA_002938445.1,GCA_002938905.1,GCA_002938695.1,GCA_002938815.1,GCA_002938675.1,GCA_002938805.1,GCA_002938505.1,GCA_002938745.1,GCA_002938915.1,GCA_002938515.1,GCA_002938785.1,GCA_002938765.1,GCA_002938885.1,GCA_002938625.1…
83559	Chlamydia suis	32	GCA_000493885.1,GCA_900149405.1,GCA_900149615.1,GCA_900149595.1,GCA_900149395.1,GCA_900149485.2,GCA_900149565.1,GCA_900149645.1,GCA_900149625.2,GCA_900149585.1,GCA_900149575.1,GCA_900149365.1,GCA_900149445.1,GCA_900149415.1,GCA_900169045.1,GCA_900149455.1,GCA_900149515.1,GCA_900169125.1,GCA_900149385.2,GCA_900149545.2,GCA_900149525.1,GCA_900149475.1,GCA_900149425.1,GCA_900149555.1,GCA_900169085.1…
174	Leptospira borgpetersenii	31	GCA_002018035.1,GCA_000306415.2,GCA_000306315.2,GCA_000306375.2,GCA_000758045.1,GCA_000244835.3,GCA_000243795.3,GCA_000243775.3,GCA_000244535.3,GCA_003046425.1,GCA_000244495.3,GCA_000244075.3,GCA_000244215.3,GCA_001444465.1,GCA_000244255.3,GCA_001618565.1,GCA_001618445.1,GCA_001618525.1,GCA_003516145.1,GCA_001618585.1,GCA_001618485.1,GCA_001652525.2,GCA_003716785.1,GCA_003254845.1,GCA_000013945.1…
37734	Enterococcus casseliflavus	31	GCA_000414945.1,GCA_000393915.1,GCA_003472845.1,GCA_002000325.1,GCA_002077515.1,GCA_004099805.1,GCA_000407405.1,GCA_002077615.1,GCA_900447685.1,GCA_004099765.1,GCA_900112655.1,GCA_003796365.1,GCA_003471685.1,GCA_900101195.1,GCA_003641225.1,GCA_000191365.1,GCA_001885845.1,GCA_900447665.1,GCA_000157295.1,GCA_000157215.1,GCA_000157355.2,GCA_001544095.1,GCA_002307895.1,GCA_002455195.1,GCA_002365695.1…
549	Pantoea agglomerans	31	GCA_000627115.1,GCA_000952095.1,GCA_004136415.1,GCA_002157425.2,GCA_003258435.1,GCA_004117135.1,GCA_004793995.1,GCA_004344785.1,GCA_000687245.1,GCA_000814075.1,GCA_001288285.1,GCA_001709315.1,GCA_000475055.1,GCA_003704305.1,GCA_000743785.2,GCA_001597625.1,GCA_002222515.1,GCA_000731125.1,GCA_000757415.1,GCA_003860325.1,GCA_900454395.1,GCA_900454405.1,GCA_900454505.1,GCA_000220605.2,GCA_001662025.1…
668	Aliivibrio fischeri	31	GCA_001730155.1,GCA_001690915.1,GCA_000241785.1,GCA_000020845.1,GCA_000287175.2,GCA_004685055.1,GCA_001690975.1,GCA_001691135.1,GCA_004359415.1,GCA_001691095.1,GCA_001691105.1,GCA_001690945.1,GCA_001690925.1,GCA_001029395.1,GCA_001691015.1,GCA_001730145.1,GCA_000011805.1,GCA_001640385.1,GCA_001640465.1,GCA_001312625.1,GCA_001640315.1,GCA_001640445.1,GCA_001640305.1,GCA_001640415.1,GCA_000985635.1…
818	Bacteroides thetaiotaomicron	31	GCA_001405895.1,GCA_000159875.2,GCA_003469365.1,GCA_004167525.1,GCA_003472675.1,GCA_003474715.1,GCA_900108155.1,GCA_001578565.1,GCA_001816245.2,GCA_003457815.1,GCA_900445595.1,GCA_001314975.1,GCA_003466025.1,GCA_002959695.1,GCA_003464695.1,GCA_900445585.1,GCA_001406075.1,GCA_001405255.1,GCA_003458585.1,GCA_900109385.1,GCA_003472055.1,GCA_000011065.1,GCA_000403155.2,GCA_003463855.1,GCA_003469685.1…
1196083	Snodgrassella alvi	30	GCA_002088575.1,GCA_002088415.1,GCA_002088475.1,GCA_002088655.1,GCA_002777875.1,GCA_002088405.1,GCA_002777925.1,GCA_002088585.1,GCA_002088695.1,GCA_002088465.1,GCA_002088455.1,GCA_002088595.1,GCA_002088765.1,GCA_002088635.1,GCA_002019415.1,GCA_002088395.1,GCA_002088735.1,GCA_002089015.1,GCA_002088515.1,GCA_002088755.1,GCA_002088525.1,GCA_003202885.1,GCA_002777815.1,GCA_002406645.1,GCA_002777865.1…
1398	Bacillus coagulans	30	GCA_001587215.1,GCA_002786555.1,GCA_002266595.1,GCA_001546215.1,GCA_004114715.1,GCA_001587275.1,GCA_000773655.1,GCA_001587205.1,GCA_000756285.1,GCA_001578455.1,GCA_000169195.2,GCA_000876545.1,GCA_003184245.1,GCA_003335145.1,GCA_001870065.1,GCA_001039495.1,GCA_002946455.1,GCA_001587225.1,GCA_000832905.1,GCA_900128875.1,GCA_003459195.1,GCA_003459145.1,GCA_000217835.1,GCA_000482605.1,GCA_000988585.1…
1452	Bacillus atrophaeus	30	GCA_000743235.1,GCA_001584335.1,GCA_001587405.1,GCA_002243495.1,GCA_002173495.1,GCA_002998055.1,GCA_002998135.1,GCA_002998075.1,GCA_003003645.1,GCA_000264395.1,GCA_000165925.1,GCA_003003625.1,GCA_002688645.1,GCA_000742675.1,GCA_000385965.2,GCA_000204905.2,GCA_000204745.2,GCA_001591925.1,GCA_000204685.2,GCA_000204885.2,GCA_000204845.2,GCA_000204725.2,GCA_000204825.2,GCA_000204765.2,GCA_000204865.2…
1886	Streptomyces albidoflavus	30	GCA_004196135.1,GCA_004195835.1,GCA_004196055.1,GCA_004195965.1,GCA_004196215.1,GCA_004196115.1,GCA_004195955.1,GCA_004195945.1,GCA_004195845.1,GCA_004195935.1,GCA_004195745.1,GCA_004195775.1,GCA_004195855.1,GCA_004195995.1,GCA_004196045.1,GCA_004196035.1,GCA_004195755.1,GCA_001577385.1,GCA_004196125.1,GCA_004195765.1,GCA_004196095.1,GCA_004195885.1,GCA_004195735.1,GCA_004195895.1,GCA_004196145.1…
198	Campylobacter hyointestinalis	30	GCA_003289845.1,GCA_003289525.1,GCA_003289565.1,GCA_003289585.1,GCA_003289875.1,GCA_002927375.1,GCA_002927355.1,GCA_003289475.1,GCA_003289885.1,GCA_003289555.1,GCA_003289865.1,GCA_002927555.1,GCA_002927335.1,GCA_002927595.1,GCA_002927455.1,GCA_002927505.1,GCA_002927575.1,GCA_002927495.1,GCA_002927525.1,GCA_002927395.1,GCA_002927475.1,GCA_002927435.1,GCA_900460765.1,GCA_002927605.1,GCA_002927415.1…
29438	Pseudomonas savastanoi	30	GCA_000187065.2,GCA_001294265.1,GCA_001294025.1,GCA_001293765.1,GCA_001294275.1,GCA_002269885.1,GCA_000187045.2,GCA_001293725.1,GCA_002269785.1,GCA_001294195.1,GCA_000012205.1,GCA_001294105.1,GCA_001294035.1,GCA_000164015.3,GCA_001294065.1,GCA_003413235.1,GCA_003413225.1,GCA_003413305.1,GCA_000935695.1,GCA_003413035.1,GCA_003413245.1,GCA_003413195.1,GCA_003412965.1,GCA_003413175.1,GCA_003412985.1…
34085	Riemerella anatipestifer	30	GCA_000184135.2,GCA_001589345.1,GCA_001670725.1,GCA_001670735.1,GCA_001671145.1,GCA_001670765.2,GCA_001670785.1,GCA_001670625.1,GCA_000295655.1,GCA_002025185.1,GCA_001670855.1,GCA_001670615.1,GCA_001670645.1,GCA_001670685.1,GCA_001670805.1,GCA_000734055.1,GCA_003024905.1,GCA_001670695.1,GCA_001670875.1,GCA_001670865.1,GCA_001077795.1,GCA_001670605.1,GCA_900186945.1,GCA_000191565.1,GCA_000331695.1…
46506	Bacteroides stercoris	30	GCA_003470305.1,GCA_003460185.1,GCA_003468355.1,GCA_004167795.1,GCA_003475165.1,GCA_003458395.1,GCA_003468685.1,GCA_003438025.1,GCA_003458365.1,GCA_003468175.1,GCA_003470005.1,GCA_003474175.1,GCA_003462745.1,GCA_001535605.1,GCA_003464965.1,GCA_003458275.1,GCA_003474945.1,GCA_003474995.1,GCA_003465625.1,GCA_003438545.1,GCA_900106605.1,GCA_003469855.1,GCA_000413395.1,GCA_003463835.1,GCA_003436415.1…
1408	Bacillus pumilus	29	GCA_002174275.1,GCA_003284525.1,GCA_003265785.1,GCA_003431975.1,GCA_000017885.4,GCA_002998395.1,GCA_003985025.1,GCA_000828345.1,GCA_001675655.1,GCA_003265805.1,GCA_002998475.1,GCA_000172815.1,GCA_002998335.1,GCA_001578205.1,GCA_900186955.1,GCA_002998365.1,GCA_002998415.1,GCA_001444515.1,GCA_003571425.1,GCA_001183525.1,GCA_001704975.1,GCA_004006455.1,GCA_000691485.2,GCA_000714495.2,GCA_003512935.1…
1587	Lactobacillus helveticus	29	GCA_900248185.2,GCA_003061845.1,GCA_000493455.1,GCA_003053205.1,GCA_002849935.1,GCA_003053085.1,GCA_003955865.1,GCA_003061825.1,GCA_004114755.1,GCA_003203875.1,GCA_003814305.1,GCA_000165775.3,GCA_002849955.1,GCA_000189515.1,GCA_001308285.1,GCA_003814325.1,GCA_002914985.1,GCA_000422165.1,GCA_000961015.1,GCA_003610975.1,GCA_000160855.1,GCA_001006025.1,GCA_001702095.1,GCA_002849915.1,GCA_001746265.2…
1596	Lactobacillus gasseri	29	GCA_002158885.1,GCA_002863445.1,GCA_002863425.1,GCA_000175055.1,GCA_003315575.1,GCA_000177415.1,GCA_001546525.1,GCA_002940965.1,GCA_003437055.1,GCA_003307315.1,GCA_002007185.1,GCA_002003555.1,GCA_002863455.1,GCA_000177035.2,GCA_002287905.1,GCA_000283135.1,GCA_900452355.1,GCA_002884735.1,GCA_000439915.1,GCA_000176995.2,GCA_000155935.2,GCA_001064985.1,GCA_001676665.1,GCA_001063505.1,GCA_001068345.1…
251701	Pseudomonas syringae group genomosp. 3	29	GCA_002024925.1,GCA_004376045.1,GCA_003703315.1,GCA_004376015.1,GCA_003700055.1,GCA_000007805.1,GCA_000980905.1,GCA_001518465.1,GCA_004376005.1,GCA_003701175.1,GCA_001518695.1,GCA_001401395.1,GCA_000765305.1,GCA_002906055.1,GCA_900289095.1,GCA_002966555.1,GCA_001401385.1,GCA_003702935.1,GCA_001400855.1,GCA_000172895.1,GCA_003699225.1,GCA_900235905.1,GCA_001293855.1,GCA_001294305.1,GCA_002906035.1…
29382	Staphylococcus cohnii	29	GCA_003035945.1,GCA_003036005.1,GCA_003035965.1,GCA_003039955.1,GCA_003035835.1,GCA_002902235.1,GCA_001876755.1,GCA_000972565.1,GCA_003039975.1,GCA_001876785.1,GCA_003035975.1,GCA_001876725.1,GCA_001876705.1,GCA_001876805.1,GCA_003725375.1,GCA_000972575.1,GCA_001896245.1,GCA_001876735.1,GCA_000981215.1,GCA_900097955.1,GCA_003577875.1,GCA_001651275.1,GCA_900458255.1,GCA_002984565.1,GCA_000513495.2…
730	[Haemophilus] ducreyi	29	GCA_001043335.1,GCA_001647875.1,GCA_001647655.1,GCA_001647795.1,GCA_001647765.1,GCA_001647735.1,GCA_000007945.1,GCA_001647855.1,GCA_001647895.1,GCA_001647915.1,GCA_002208665.2,GCA_001043355.1,GCA_001043315.1,GCA_001647835.1,GCA_001647815.1,GCA_001043375.1,GCA_001043235.1,GCA_001043195.1,GCA_001043275.1,GCA_001043435.1,GCA_001647695.1,GCA_001043395.1,GCA_001043155.1,GCA_900637315.1,GCA_001043475.1…
731	Histophilus somni	29	GCA_004563735.1,GCA_002162255.1,GCA_004378245.1,GCA_002162195.1,GCA_004519285.1,GCA_004353615.1,GCA_000019405.1,GCA_002162215.1,GCA_002162295.1,GCA_002162235.1,GCA_002162275.1,GCA_000011785.1,GCA_002162175.1,GCA_004353115.1,GCA_001931405.1,GCA_001931085.1,GCA_001930775.1,GCA_001931045.1,GCA_001931005.1,GCA_001931295.1,GCA_001931445.1,GCA_001931035.1,GCA_001930825.1,GCA_001931415.1,GCA_001930975.1…
84112	Eggerthella lenta	29	GCA_003340395.1,GCA_003340255.1,GCA_003340225.1,GCA_003340045.1,GCA_003340015.1,GCA_003340445.1,GCA_003340005.1,GCA_003340105.1,GCA_003339885.1,GCA_003339975.1,GCA_003339945.1,GCA_003340465.1,GCA_003340245.1,GCA_000024265.1,GCA_003339935.1,GCA_003340165.1,GCA_003340075.1,GCA_003438525.1,GCA_003340155.1,GCA_003339915.1,GCA_000763035.1,GCA_003340125.1,GCA_003340405.1,GCA_003340145.1,GCA_003340065.1…
1270	Micrococcus luteus	28	GCA_000632185.1,GCA_000632145.1,GCA_002863345.1,GCA_002276855.1,GCA_000632005.1,GCA_002884675.1,GCA_000828165.1,GCA_002088075.1,GCA_000176875.1,GCA_001543375.1,GCA_900163885.1,GCA_900142795.1,GCA_002863375.1,GCA_003691675.1,GCA_004117015.1,GCA_002863365.1,GCA_002554275.1,GCA_002276745.1,GCA_900452945.1,GCA_900475555.1,GCA_002287775.1,GCA_000877795.1,GCA_900453025.1,GCA_001750235.1,GCA_001061825.1…
189426	Paenibacillus odorifer	28	GCA_001954615.1,GCA_001954595.1,GCA_001954285.1,GCA_001954365.1,GCA_001955785.1,GCA_001954345.1,GCA_001955845.1,GCA_001954505.1,GCA_001955765.1,GCA_001954335.1,GCA_001954575.1,GCA_001954665.1,GCA_001954515.1,GCA_001954655.1,GCA_001955775.1,GCA_001955835.1,GCA_001954375.1,GCA_001954295.1,GCA_001954535.1,GCA_001954675.1,GCA_001954585.1,GCA_001955755.1,GCA_001955495.1,GCA_001954495.1,GCA_001954455.1…
715	Actinobacillus pleuropneumoniae	28	GCA_000178655.1,GCA_000178535.1,GCA_000178515.1,GCA_003290385.1,GCA_000178575.1,GCA_000178615.1,GCA_000179295.1,GCA_000178555.1,GCA_000178635.1,GCA_000178595.1,GCA_000179275.1,GCA_000817515.1,GCA_000817445.1,GCA_900444975.1,GCA_000817485.1,GCA_000817525.1,GCA_003431405.1,GCA_000817535.1,GCA_900475195.1,GCA_000817465.1,GCA_001460855.1,GCA_000178495.2,GCA_900638445.1,GCA_000020405.1,GCA_000015885.1…
881260	Enterobacter bugandensis	28	GCA_001518315.1,GCA_002848105.1,GCA_000958885.1,GCA_002860705.1,GCA_000957065.1,GCA_003985275.1,GCA_001023305.1,GCA_001631115.1,GCA_002785865.1,GCA_001022595.1,GCA_003627555.1,GCA_002890765.1,GCA_002890715.1,GCA_002890755.1,GCA_003965205.1,GCA_002890725.1,GCA_003964255.1,GCA_003964825.1,GCA_001518395.1,GCA_003964645.1,GCA_001055515.1,GCA_001054505.1,GCA_001055805.1,GCA_001057695.1,GCA_001055835.1…
108980	Acinetobacter ursingii	27	GCA_000368845.1,GCA_003966675.1,GCA_003569495.1,GCA_002943125.1,GCA_003947785.1,GCA_002332885.1,GCA_000368825.1,GCA_000248135.2,GCA_002872035.1,GCA_000369885.1,GCA_001056675.1,GCA_001485045.1,GCA_002345755.1,GCA_002454515.1,GCA_002294155.1,GCA_002391885.1,GCA_002501405.1,GCA_002362745.1,GCA_002323285.1,GCA_002337895.1,GCA_002432925.1,GCA_002434105.1,GCA_000949815.1,GCA_000949835.1,GCA_000934145.1…
1376	Aerococcus urinae	27	GCA_002884575.1,GCA_003286555.1,GCA_003286595.1,GCA_003286635.1,GCA_003286895.1,GCA_003286525.1,GCA_003286695.1,GCA_003286665.1,GCA_002847665.1,GCA_003286735.1,GCA_003286845.1,GCA_003286805.1,GCA_003286875.1,GCA_002884955.1,GCA_003286645.1,GCA_002871915.1,GCA_002847705.1,GCA_002847625.1,GCA_001649715.1,GCA_003286515.1,GCA_003286755.1,GCA_003286585.1,GCA_000193205.1,GCA_001543175.1,GCA_002087935.1…
2024894	Acidimicrobiaceae bacterium	27	GCA_003169205.1,GCA_003164015.1,GCA_003163355.1,GCA_003168835.1,GCA_003168575.1,GCA_003169455.1,GCA_003156415.1,GCA_003167835.1,GCA_003134255.1,GCA_003135295.1,GCA_003133865.1,GCA_003164195.1,GCA_003155255.1,GCA_003162965.1,GCA_003169635.1,GCA_003155935.1,GCA_003166715.1,GCA_003163625.1,GCA_003156015.1,GCA_003160175.1,GCA_003160135.1,GCA_003158095.1,GCA_003155915.1,GCA_003165955.1,GCA_003134175.1…
2173	Methanobrevibacter smithii	27	GCA_000151225.1,GCA_000190115.2,GCA_000189875.2,GCA_000016525.1,GCA_000189935.2,GCA_000151245.1,GCA_002813085.1,GCA_000190135.2,GCA_000190055.2,GCA_000190095.2,GCA_000190075.2,GCA_000190015.2,GCA_000190035.2,GCA_000189975.2,GCA_000189915.2,GCA_000189955.2,GCA_002252585.1,GCA_000189995.2,GCA_000190155.2,GCA_000190175.2,GCA_000189835.2,GCA_000189815.2,GCA_000189795.2,GCA_000189855.2,GCA_900650605.1…
2751	Carnobacterium maltaromaticum	27	GCA_004564845.1,GCA_000317975.2,GCA_004564705.1,GCA_004565225.1,GCA_004565215.1,GCA_004564895.1,GCA_004565195.1,GCA_004564745.1,GCA_001437315.1,GCA_900005785.1,GCA_004565155.1,GCA_004564725.1,GCA_001437035.1,GCA_001703575.1,GCA_002860425.1,GCA_001438765.1,GCA_004564875.1,GCA_002860555.1,GCA_002860435.1,GCA_002860465.1,GCA_002860525.1,GCA_002860585.1,GCA_002860505.1,GCA_002860545.1,GCA_002860485.1…
35814	Bordetella holmesii	27	GCA_000662255.1,GCA_004634545.1,GCA_000583025.1,GCA_900445775.1,GCA_000649145.1,GCA_000571995.1,GCA_000649045.1,GCA_000649005.1,GCA_000662275.1,GCA_000571975.1,GCA_000572015.1,GCA_000598125.1,GCA_000765395.1,GCA_000612485.1,GCA_000341485.2,GCA_000341465.2,GCA_002859885.1,GCA_002859905.1,GCA_002859945.1,GCA_003184445.1,GCA_003186245.1,GCA_001704215.1,GCA_002860005.1,GCA_002859865.1,GCA_002859985.1…
40520	Blautia obeum	27	GCA_003465235.1,GCA_003459025.1,GCA_003464105.1,GCA_001405215.1,GCA_003471125.1,GCA_003464645.1,GCA_003469945.1,GCA_003468995.1,GCA_000153905.1,GCA_003436075.1,GCA_003438845.1,GCA_003457595.1,GCA_003437665.1,GCA_003475275.1,GCA_003474255.1,GCA_003474705.1,GCA_003470555.1,GCA_003463085.1,GCA_004167815.1,GCA_003459375.1,GCA_003467455.1,GCA_003439215.1,GCA_003458635.1,GCA_003467675.1,GCA_001404535.1…
57706	Citrobacter braakii	27	GCA_004331635.1,GCA_004331585.1,GCA_002239605.1,GCA_002075345.1,GCA_002939255.1,GCA_004331445.1,GCA_004331535.1,GCA_001952715.2,GCA_000786265.1,GCA_001022685.1,GCA_004331575.1,GCA_002918495.1,GCA_002918455.1,GCA_002919425.1,GCA_002919455.1,GCA_002919485.1,GCA_002918465.1,GCA_004331545.1,GCA_002918575.1,GCA_000786275.1,GCA_002923765.1,GCA_002208845.2,GCA_900460935.1,GCA_001065805.1,GCA_001059745.1…
680	Vibrio campbellii	27	GCA_000772655.1,GCA_000017705.1,GCA_000464435.1,GCA_002906455.1,GCA_002027615.1,GCA_002140055.1,GCA_003691485.1,GCA_002142655.1,GCA_001969325.1,GCA_002078065.1,GCA_001991055.1,GCA_000154025.1,GCA_002906475.1,GCA_002954505.1,GCA_003312585.1,GCA_002163755.1,GCA_002954485.1,GCA_000400205.1,GCA_000818315.1,GCA_000818335.1,GCA_000818235.1,GCA_000818295.1,GCA_000818355.1,GCA_002893865.1,GCA_000400345.1…
750	Gallibacterium anatis	27	GCA_000464615.2,GCA_000772445.1,GCA_000771915.1,GCA_001678565.1,GCA_000771775.1,GCA_000772345.1,GCA_000772425.1,GCA_000772275.1,GCA_000771955.1,GCA_001678465.1,GCA_000772365.1,GCA_000772395.1,GCA_000772265.1,GCA_000772385.1,GCA_000771975.1,GCA_000771855.1,GCA_000772285.1,GCA_002263255.1,GCA_000771785.1,GCA_000771935.1,GCA_000772295.1,GCA_000379785.1,GCA_900450735.1,GCA_000771805.1,GCA_002263295.1…
159	Brachyspira hyodysenteriae	26	GCA_001013115.1,GCA_001012915.1,GCA_001013275.1,GCA_001012945.1,GCA_001013075.1,GCA_001012925.1,GCA_001013085.1,GCA_001013155.1,GCA_001013195.1,GCA_001013035.1,GCA_001013045.1,GCA_001012995.1,GCA_001013235.1,GCA_001013245.1,GCA_001013005.1,GCA_001012935.1,GCA_001013205.1,GCA_001013125.1,GCA_001013165.1,GCA_001676785.2,GCA_002850235.1,GCA_000022105.1,GCA_002117515.1,GCA_002100745.1,GCA_000383255.1…
36855	Brucella canis	26	GCA_001078335.1,GCA_004127195.1,GCA_000691585.1,GCA_000740335.1,GCA_001715445.1,GCA_001715365.1,GCA_004127225.1,GCA_002591255.1,GCA_000018525.1,GCA_003010715.1,GCA_000370605.1,GCA_000480275.1,GCA_000480295.1,GCA_000367285.1,GCA_000366825.1,GCA_000530495.1,GCA_000370585.1,GCA_000367265.1,GCA_000367305.1,GCA_000292185.2,GCA_000298575.1,GCA_900491915.1,GCA_900491925.1,GCA_900491905.1,GCA_900491895.1…
43770	Corynebacterium striatum	26	GCA_900447675.1,GCA_003202335.1,GCA_003202375.1,GCA_900683645.1,GCA_002804085.1,GCA_003202355.1,GCA_003202295.1,GCA_002775055.1,GCA_002803965.1,GCA_003202245.1,GCA_000159135.1,GCA_002775105.1,GCA_002775065.1,GCA_900447625.1,GCA_002156805.1,GCA_000988225.1,GCA_002775095.1,GCA_001053435.1,GCA_001053405.1,GCA_001055405.1,GCA_001059665.1,GCA_001059955.1,GCA_001076975.1,GCA_004138065.1,GCA_001058455.1…
508451	Lactobacillus taiwanensis	26	GCA_002253145.1,GCA_002253465.1,GCA_002253045.1,GCA_002253095.1,GCA_002253025.1,GCA_002253265.1,GCA_002253525.1,GCA_002253075.1,GCA_002253065.1,GCA_002253535.1,GCA_002253345.1,GCA_002253475.1,GCA_002253575.1,GCA_002253195.1,GCA_002253105.1,GCA_002253605.1,GCA_002253385.1,GCA_002253395.1,GCA_002253615.1,GCA_002253455.1,GCA_002253375.1,GCA_002253445.1,GCA_002253325.1,GCA_002253365.1,GCA_002253565.1…
661	Photobacterium angustum	26	GCA_003026905.1,GCA_000950255.1,GCA_003026335.1,GCA_000950155.1,GCA_000950005.1,GCA_003026365.1,GCA_003026955.1,GCA_003027095.1,GCA_000153265.1,GCA_003026855.1,GCA_000950215.1,GCA_003027015.1,GCA_003026995.1,GCA_000950225.1,GCA_000950085.1,GCA_000950275.1,GCA_003026895.1,GCA_000950025.1,GCA_000950185.1,GCA_003026935.1,GCA_000950355.1,GCA_000950375.1,GCA_000950015.1,GCA_003027075.1,GCA_003026835.1…
75658	Campylobacter lanienae	26	GCA_002139935.1,GCA_002139345.1,GCA_002138615.1,GCA_002139425.1,GCA_002139415.1,GCA_002138635.1,GCA_002138675.1,GCA_002138565.1,GCA_002138595.1,GCA_002138605.1,GCA_002138515.1,GCA_002138455.1,GCA_002138435.1,GCA_002138485.1,GCA_002139335.1,GCA_002139315.1,GCA_002139385.1,GCA_002138535.1,GCA_002139265.1,GCA_002139255.1,GCA_002138525.1,GCA_002139375.1,GCA_002139235.1,GCA_002139275.1,GCA_002138445.1…
1335	Streptococcus equinus	25	GCA_900109105.1,GCA_900109415.1,GCA_900103355.1,GCA_900100215.1,GCA_900199575.1,GCA_900113235.1,GCA_900115895.1,GCA_900110935.1,GCA_000747195.1,GCA_004525775.1,GCA_000731085.1,GCA_900636465.1,GCA_900109395.1,GCA_900110365.1,GCA_900099885.1,GCA_900100035.1,GCA_900102715.1,GCA_900459295.1,GCA_900636565.1,GCA_000187265.1,GCA_900459945.1,GCA_000702105.1,GCA_000964315.1,GCA_000421425.1,GCA_000424045.1
1638	Listeria ivanovii	25	GCA_003236675.1,GCA_003236495.1,GCA_003236565.1,GCA_003236405.1,GCA_003236515.1,GCA_003236475.1,GCA_003236545.1,GCA_003236435.1,GCA_000252975.1,GCA_003236525.1,GCA_000763495.1,GCA_003236595.1,GCA_003236655.1,GCA_900637745.1,GCA_000763475.1,GCA_003236605.1,GCA_003236685.1,GCA_003236625.1,GCA_000183925.1,GCA_000565155.1,GCA_900187025.1,GCA_900187195.1,GCA_000763515.1,GCA_001049935.1,GCA_003316755.1
1648923	Bacillus paralicheniformis	25	GCA_001042485.2,GCA_002272155.1,GCA_001188525.1,GCA_004296375.1,GCA_002271505.1,GCA_001925105.1,GCA_001925045.1,GCA_001925035.1,GCA_004282815.1,GCA_002998255.1,GCA_002849425.1,GCA_002026335.1,GCA_003711025.1,GCA_001939545.1,GCA_000746885.1,GCA_000408885.1,GCA_002068155.1,GCA_001691515.1,GCA_000876525.1,GCA_001969565.1,GCA_001691735.1,GCA_002393225.1,GCA_000604165.1,GCA_002993945.1,GCA_002993925.1
33887	Rathayibacter rathayi	25	GCA_002931895.1,GCA_002931475.1,GCA_002931855.1,GCA_002932535.1,GCA_002931095.1,GCA_002932375.1,GCA_002931255.1,GCA_002931675.1,GCA_002933255.1,GCA_002932075.1,GCA_002930915.1,GCA_900215645.1,GCA_002931815.1,GCA_002933175.1,GCA_002932135.1,GCA_002931955.1,GCA_002932675.1,GCA_002932895.1,GCA_002930835.1,GCA_002933195.1,GCA_002931915.1,GCA_002931935.1,GCA_004011095.1,GCA_002933215.1,GCA_002931735.1
380021	Pseudomonas protegens	25	GCA_000012265.1,GCA_001906615.1,GCA_900560965.1,GCA_002901745.1,GCA_001906605.1,GCA_003240885.1,GCA_003731905.1,GCA_001906625.1,GCA_002899905.1,GCA_002208745.2,GCA_001682945.1,GCA_002006545.1,GCA_001904985.1,GCA_001682935.1,GCA_003731925.1,GCA_003732085.1,GCA_003731955.1,GCA_003731945.1,GCA_003751575.1,GCA_003752305.1,GCA_000828695.1,GCA_001874665.1,GCA_001269465.1,GCA_001269485.1,GCA_001269495.1
39486	Dorea formicigenerans	25	GCA_000225745.1,GCA_003436945.1,GCA_003475215.1,GCA_000169235.1,GCA_003458475.1,GCA_003436805.1,GCA_003465045.1,GCA_003459565.1,GCA_003469045.1,GCA_003439455.1,GCA_003467175.1,GCA_003466265.1,GCA_003470825.1,GCA_003475555.1,GCA_003467735.1,GCA_003439255.1,GCA_003467665.1,GCA_003474085.1,GCA_003459735.1,GCA_003468435.1,GCA_003466735.1,GCA_003436235.1,GCA_003467405.1,GCA_003437395.1,GCA_003437485.1
44008	Enterococcus cecorum	25	GCA_001021755.1,GCA_001885885.1,GCA_002160685.1,GCA_900474605.1,GCA_900447715.1,GCA_001020445.1,GCA_003319255.1,GCA_001021675.1,GCA_001021815.1,GCA_001021745.1,GCA_001020435.1,GCA_003319285.1,GCA_001021795.1,GCA_002174365.1,GCA_003319265.1,GCA_003319345.1,GCA_003319275.1,GCA_002161395.1,GCA_000379745.1,GCA_001318175.1,GCA_001318325.1,GCA_001318365.1,GCA_001318405.1,GCA_001318265.1,GCA_001318225.1
46503	Parabacteroides merdae	25	GCA_003475825.1,GCA_003472185.1,GCA_004166975.1,GCA_003459525.1,GCA_003469115.1,GCA_003475305.1,GCA_000154105.1,GCA_003474345.1,GCA_003438825.1,GCA_003466605.1,GCA_000307345.1,GCA_003439005.1,GCA_003475265.1,GCA_003470675.1,GCA_003463945.1,GCA_003458945.1,GCA_003469635.1,GCA_900445495.1,GCA_000307495.1,GCA_003486345.1,GCA_001404575.1,GCA_003507315.1,GCA_003469345.1,GCA_003503315.1,GCA_002319995.1
575	Raoultella planticola	25	GCA_001903595.4,GCA_004366295.1,GCA_001663325.1,GCA_004365995.1,GCA_002588355.1,GCA_001663315.1,GCA_004024155.1,GCA_900706865.1,GCA_002264145.1,GCA_004345285.1,GCA_002554635.2,GCA_000735435.1,GCA_900455785.1,GCA_002761975.1,GCA_003699975.1,GCA_900451265.1,GCA_002635135.1,GCA_000783935.2,GCA_002906195.1,GCA_900635915.1,GCA_004312285.1,GCA_004312145.1,GCA_001065685.1,GCA_000737915.1,GCA_004312325.1
648	Aeromonas caviae	25	GCA_003925855.2,GCA_001702475.1,GCA_000783695.2,GCA_001183595.1,GCA_000783715.2,GCA_001730205.1,GCA_003322775.1,GCA_000721855.1,GCA_001270765.1,GCA_003849745.1,GCA_003294855.1,GCA_003294895.1,GCA_900476005.1,GCA_000783775.2,GCA_001730215.1,GCA_003294925.1,GCA_001030105.1,GCA_000959705.2,GCA_003265475.1,GCA_003265605.1,GCA_000208825.1,GCA_000819785.1,GCA_003265425.1,GCA_003350165.1,GCA_000813475.1
1196095	Gilliamella apicola	24	GCA_002141655.1,GCA_002141565.1,GCA_002141515.1,GCA_002141745.1,GCA_002088855.1,GCA_002141785.1,GCA_002088795.1,GCA_002088825.1,GCA_002141905.1,GCA_002088895.1,GCA_002142265.1,GCA_002141665.1,GCA_002141715.1,GCA_002141675.1,GCA_002141855.1,GCA_001690735.1,GCA_002141635.1,GCA_003201455.1,GCA_002141595.1,GCA_002142285.1,GCA_002141885.1,GCA_000599985.1,GCA_001693435.1,GCA_003202815.1
1348	Streptococcus parauberis	24	GCA_002901065.1,GCA_002900385.1,GCA_002742075.1,GCA_000343855.1,GCA_003409055.1,GCA_002901045.1,GCA_000187935.2,GCA_002770615.1,GCA_002918225.1,GCA_001870975.1,GCA_002382965.1,GCA_001601995.1,GCA_002382925.1,GCA_001601935.1,GCA_001601895.1,GCA_001983285.1,GCA_000691825.1,GCA_001601975.1,GCA_001601965.1,GCA_001601885.1,GCA_001601925.1,GCA_000342505.1,GCA_000213825.1,GCA_000320985.2
145458	Rathayibacter toxicus	24	GCA_002932295.1,GCA_002932995.1,GCA_002933235.1,GCA_002932455.1,GCA_002933015.1,GCA_002932415.1,GCA_002932495.1,GCA_002933155.1,GCA_002932715.1,GCA_002932615.1,GCA_002933075.1,GCA_002932575.1,GCA_002933095.1,GCA_002932475.1,GCA_002931795.1,GCA_002933125.1,GCA_002933055.1,GCA_000986985.1,GCA_002932645.1,GCA_002932935.1,GCA_002931615.1,GCA_001465855.1,GCA_000875675.1,GCA_000425325.1
152331	Lactobacillus parabuchneri	24	GCA_001687145.1,GCA_002095725.1,GCA_002095615.1,GCA_001687155.1,GCA_002095825.1,GCA_002095655.1,GCA_002095645.1,GCA_002095845.1,GCA_002095695.1,GCA_002095815.1,GCA_002095755.1,GCA_002095915.1,GCA_002095765.1,GCA_001437335.1,GCA_002095835.1,GCA_001922025.1,GCA_002095895.1,GCA_002095795.1,GCA_002095635.1,GCA_002095905.1,GCA_002095715.1,GCA_001677035.1,GCA_001591885.1,GCA_001435315.1
1583	Weissella confusa	24	GCA_004766095.1,GCA_003284505.1,GCA_004766185.1,GCA_000239955.2,GCA_004766355.1,GCA_004766305.1,GCA_004766225.1,GCA_004766215.1,GCA_004766205.1,GCA_004766405.1,GCA_004766085.1,GCA_004766335.1,GCA_004766325.1,GCA_004766115.1,GCA_003466065.1,GCA_004766195.1,GCA_004766425.1,GCA_004766105.1,GCA_004766265.1,GCA_004771075.1,GCA_004766395.1,GCA_900166935.1,GCA_001884305.1,GCA_001436895.1
1768	Mycobacterium kansasii	24	GCA_000524095.1,GCA_002003585.1,GCA_002003625.1,GCA_001632915.1,GCA_000523615.1,GCA_900565995.1,GCA_900565985.1,GCA_001632965.1,GCA_900566155.1,GCA_000715375.1,GCA_002086895.1,GCA_000524055.1,GCA_000157895.2,GCA_002085775.1,GCA_002085835.1,GCA_002085815.1,GCA_002085645.1,GCA_002085795.1,GCA_002085625.1,GCA_002705825.1,GCA_002705865.1,GCA_002705785.1,GCA_002705885.1,GCA_002705935.1
2096	Mycoplasma gallisepticum	24	GCA_001705745.1,GCA_000025365.1,GCA_000211545.6,GCA_001676525.1,GCA_001676575.1,GCA_001683675.1,GCA_001676505.1,GCA_000092585.1,GCA_001676515.1,GCA_001683635.1,GCA_001676495.1,GCA_000025385.1,GCA_000286715.1,GCA_000286795.1,GCA_900476085.1,GCA_000286735.1,GCA_000286675.1,GCA_000286695.1,GCA_000286755.1,GCA_000286775.1,GCA_000286815.1,GCA_000428645.1,GCA_004771095.1,GCA_004771115.1
221822	Phaeobacter inhibens	24	GCA_002892025.1,GCA_002892225.1,GCA_002892065.1,GCA_001559785.1,GCA_002891665.1,GCA_002892125.1,GCA_002892145.1,GCA_002892085.1,GCA_002892045.1,GCA_002891945.1,GCA_002892205.1,GCA_002891965.1,GCA_002892185.1,GCA_002888685.1,GCA_002891985.1,GCA_002892265.1,GCA_002892165.1,GCA_002892005.1,GCA_001969345.1,GCA_003443575.1,GCA_000154765.2,GCA_003443555.1,GCA_000154745.2,GCA_000473105.1
2756	Brochothrix thermosphacta	24	GCA_000525935.1,GCA_001715645.1,GCA_001715795.1,GCA_001716015.1,GCA_001715835.1,GCA_001715785.1,GCA_900332075.1,GCA_001715715.1,GCA_900332065.1,GCA_001715775.1,GCA_900332055.1,GCA_900218095.1,GCA_900332045.1,GCA_002381265.1,GCA_003538445.1,GCA_001715655.1,GCA_002442515.1,GCA_001703535.1,GCA_001715735.1,GCA_001703515.1,GCA_001715635.1,GCA_001715665.1,GCA_001715725.1,GCA_000620985.1
28035	Staphylococcus lugdunensis	24	GCA_004329485.1,GCA_000649125.1,GCA_000025085.1,GCA_002104555.1,GCA_000247225.2,GCA_001546615.1,GCA_001558815.2,GCA_000542395.1,GCA_000270465.1,GCA_000649085.1,GCA_002096155.1,GCA_000185485.1,GCA_002250095.2,GCA_001558775.1,GCA_002096075.1,GCA_002407165.1,GCA_002097035.1,GCA_002591215.1,GCA_900474705.1,GCA_000316075.2,GCA_900478255.1,GCA_002096115.1,GCA_002096975.1,GCA_002096135.1
28095	Burkholderia gladioli	24	GCA_002554225.1,GCA_000757585.1,GCA_002917905.1,GCA_002980955.1,GCA_000756855.1,GCA_003613595.1,GCA_002981475.1,GCA_000194745.1,GCA_000959725.1,GCA_002554395.1,GCA_002981875.1,GCA_002208175.1,GCA_002981405.1,GCA_900446225.1,GCA_002980975.1,GCA_000981885.1,GCA_001527485.1,GCA_003713105.1,GCA_002393425.1,GCA_000739755.1,GCA_900631635.1,GCA_900608525.1,GCA_900608515.1,GCA_900608535.1
28447	Clavibacter michiganensis	24	GCA_003693415.1,GCA_002931175.1,GCA_002151305.1,GCA_002151165.1,GCA_002931335.1,GCA_000063485.1,GCA_002931295.1,GCA_002240565.1,GCA_002151105.1,GCA_003697295.1,GCA_002151045.1,GCA_001643055.1,GCA_000966585.1,GCA_002150945.1,GCA_002240575.1,GCA_000958465.1,GCA_002151005.1,GCA_003076335.1,GCA_000355695.1,GCA_900168345.1,GCA_002150925.1,GCA_002150985.1,GCA_002150935.1,GCA_003076355.1
336810	Candidatus Sulcia muelleri	24	GCA_003215265.1,GCA_000022945.1,GCA_003213565.1,GCA_003214655.1,GCA_000831465.1,GCA_003213895.1,GCA_003213655.1,GCA_001272615.1,GCA_003214255.1,GCA_002277765.1,GCA_003214785.1,GCA_003215155.1,GCA_003215395.1,GCA_003213395.1,GCA_003215035.1,GCA_003214015.1,GCA_003215515.1,GCA_003214135.1,GCA_003214895.1,GCA_003214575.1,GCA_003214495.1,GCA_003213775.1,GCA_003213475.1,GCA_003214365.1
34105	Streptobacillus moniliformis	24	GCA_001655825.1,GCA_000024565.1,GCA_001657675.1,GCA_001655985.1,GCA_001655905.1,GCA_900458955.1,GCA_001657765.1,GCA_001655895.1,GCA_002983685.1,GCA_001657685.1,GCA_001655995.1,GCA_001655815.1,GCA_001655835.1,GCA_001655925.1,GCA_001655975.1,GCA_001657815.1,GCA_001657785.1,GCA_001657835.1,GCA_001655875.1,GCA_001657755.1,GCA_001657855.1,GCA_001655915.1,GCA_001657715.1,GCA_001657875.1
357276	Bacteroides dorei	24	GCA_004168495.1,GCA_003464725.1,GCA_004347655.1,GCA_004347525.1,GCA_004347495.1,GCA_004347475.1,GCA_000273055.1,GCA_004347575.1,GCA_003466465.1,GCA_004347605.1,GCA_000273035.1,GCA_000156075.1,GCA_003458145.1,GCA_004347595.1,GCA_003463345.1,GCA_002161715.1,GCA_004347485.1,GCA_000738045.1,GCA_002160605.1,GCA_000158335.2,GCA_001274835.1,GCA_000273075.1,GCA_001640865.1,GCA_000738065.1
61435	Dehalococcoides mccartyi	24	GCA_001678035.1,GCA_000341695.1,GCA_000341655.1,GCA_002007845.1,GCA_004684285.1,GCA_001610775.1,GCA_000009025.1,GCA_002007865.1,GCA_000025585.1,GCA_001547795.1,GCA_002028285.1,GCA_000016705.1,GCA_000830885.1,GCA_003260445.1,GCA_002024225.1,GCA_001460955.1,GCA_003260405.1,GCA_001761445.1,GCA_002021775.1,GCA_002024205.1,GCA_001515295.1,GCA_000741845.1,GCA_002425805.1,GCA_002426725.1
1126	Microcystis aeruginosa	23	GCA_000312185.1,GCA_002095975.1,GCA_003730145.1,GCA_001725075.1,GCA_000010625.1,GCA_002025445.1,GCA_002933835.1,GCA_003388685.1,GCA_000312165.1,GCA_002897315.1,GCA_000307995.2,GCA_003388675.1,GCA_000312225.1,GCA_001578075.1,GCA_000312265.1,GCA_000312245.1,GCA_000330925.1,GCA_002897275.1,GCA_000312205.1,GCA_000787675.1,GCA_001704955.2,GCA_000312725.1,GCA_000981785.2
1172565	Lonsdalea populi	23	GCA_003269655.1,GCA_003269855.1,GCA_003269485.1,GCA_003269765.1,GCA_003269805.1,GCA_003269775.1,GCA_003269725.1,GCA_003269685.1,GCA_003269575.1,GCA_003269495.1,GCA_003269585.1,GCA_003269645.1,GCA_003269515.1,GCA_003269595.1,GCA_003269505.1,GCA_002111545.1,GCA_003269665.1,GCA_003269735.1,GCA_003269875.1,GCA_003730055.1,GCA_003730085.1,GCA_003730035.1,GCA_002111555.1
2098	Mycoplasma hominis	23	GCA_002952835.1,GCA_003326045.1,GCA_003287375.1,GCA_003298565.1,GCA_000759375.2,GCA_003298635.1,GCA_003298555.1,GCA_001906845.1,GCA_000759385.1,GCA_001906855.1,GCA_003326095.1,GCA_003326075.1,GCA_000767725.1,GCA_003326125.1,GCA_001017595.1,GCA_003663725.1,GCA_000085865.1,GCA_000935865.1,GCA_001063305.1,GCA_000385075.1,GCA_001063275.1,GCA_000935875.1,GCA_000947915.1
214	Helicobacter felis	23	GCA_900196785.1,GCA_900197035.1,GCA_900196905.1,GCA_900196955.1,GCA_900198515.1,GCA_003670315.1,GCA_000200595.1,GCA_900196765.1,GCA_900196875.1,GCA_900196855.1,GCA_900197065.1,GCA_900197045.1,GCA_900196845.1,GCA_900197005.1,GCA_900196995.1,GCA_900197015.1,GCA_900197025.1,GCA_900197085.1,GCA_900196815.1,GCA_900196925.1,GCA_900196965.1,GCA_900196805.1,GCA_900196895.1
294	Pseudomonas fluorescens	23	GCA_002901425.1,GCA_001542725.1,GCA_000511155.2,GCA_001542715.1,GCA_003001555.1,GCA_002022375.1,GCA_003001635.1,GCA_001908925.1,GCA_001542705.1,GCA_003001545.1,GCA_003001565.1,GCA_000263675.2,GCA_000262325.2,GCA_001542695.1,GCA_001747385.1,GCA_000801875.1,GCA_002319065.1,GCA_000803005.1,GCA_002216645.1,GCA_000801795.1,GCA_000785395.1,GCA_000801815.1,GCA_001902145.1
315405	Streptococcus gallolyticus	23	GCA_000027185.1,GCA_003337175.1,GCA_900116655.1,GCA_900112565.1,GCA_000949245.1,GCA_001658075.1,GCA_001579135.1,GCA_001578695.1,GCA_000203195.1,GCA_900475715.1,GCA_001703415.1,GCA_003434265.1,GCA_000270145.1,GCA_900459545.1,GCA_900111215.1,GCA_900109835.1,GCA_900107905.1,GCA_003433685.1,GCA_000146525.1,GCA_900101135.1,GCA_900103105.1,GCA_001477575.1,GCA_001481475.1
38323	Bartonella henselae	23	GCA_001932095.1,GCA_001932085.1,GCA_001932165.1,GCA_001932135.1,GCA_001932075.1,GCA_001932145.1,GCA_001932235.1,GCA_001932245.1,GCA_001932215.1,GCA_000612765.1,GCA_001932225.1,GCA_001932175.1,GCA_000612965.1,GCA_000046705.1,GCA_001932295.1,GCA_002735245.1,GCA_000708485.1,GCA_000708545.1,GCA_001291465.1,GCA_000516675.1,GCA_000516695.1,GCA_000516715.1,GCA_000516735.1
438	Acetobacter pasteurianus	23	GCA_000010905.1,GCA_001662905.1,GCA_003850905.1,GCA_000010845.1,GCA_000010885.1,GCA_002173735.1,GCA_003850825.1,GCA_000010825.1,GCA_002202135.1,GCA_003850945.1,GCA_000010865.1,GCA_000010965.1,GCA_003850845.1,GCA_003850805.1,GCA_000723785.1,GCA_000010945.1,GCA_000010925.1,GCA_000241625.2,GCA_000241585.3,GCA_003332155.1,GCA_001183745.1,GCA_000285275.1,GCA_001953595.1
45634	Streptococcus cristatus	23	GCA_003943435.1,GCA_003944305.1,GCA_003944315.1,GCA_001578775.1,GCA_003944245.1,GCA_003943815.1,GCA_900478185.1,GCA_003943505.1,GCA_003943465.1,GCA_000385925.1,GCA_003943535.1,GCA_003943515.1,GCA_003943455.1,GCA_003944225.1,GCA_000959885.1,GCA_000222765.2,GCA_900475445.1,GCA_001589115.1,GCA_001069775.1,GCA_001069055.1,GCA_001069915.1,GCA_001588905.1,GCA_001588855.1
569	Hafnia alvei	23	GCA_004309925.1,GCA_004308165.1,GCA_002206365.2,GCA_000735375.1,GCA_004309785.1,GCA_004308115.1,GCA_003668715.1,GCA_004308065.1,GCA_000980975.1,GCA_000818805.2,GCA_004309825.1,GCA_004309875.1,GCA_004308015.1,GCA_004309855.1,GCA_004308095.1,GCA_004328605.1,GCA_900451105.1,GCA_000818795.1,GCA_000597785.2,GCA_900451035.1,GCA_001636255.1,GCA_900451125.1,GCA_003253795.1
669	Vibrio harveyi	23	GCA_001262745.1,GCA_001471575.2,GCA_002850295.1,GCA_001525585.2,GCA_000305715.2,GCA_003203495.1,GCA_001262735.1,GCA_000259935.1,GCA_001558435.2,GCA_001718025.1,GCA_001908435.2,GCA_000770115.2,GCA_900460165.1,GCA_000275705.1,GCA_000493315.1,GCA_000347555.1,GCA_002864745.1,GCA_000442925.1,GCA_002105235.1,GCA_000818375.1,GCA_000400305.1,GCA_001050875.1,GCA_001591145.1
732	Aggregatibacter aphrophilus	23	GCA_003252805.1,GCA_000226495.3,GCA_003253035.1,GCA_003252835.1,GCA_002083125.2,GCA_003252995.1,GCA_003252955.1,GCA_003703745.1,GCA_001680805.1,GCA_003252965.1,GCA_001262035.1,GCA_900445195.1,GCA_001188835.1,GCA_001680765.1,GCA_900636915.1,GCA_900478265.1,GCA_000022985.1,GCA_000231255.1,GCA_003130365.1,GCA_003130375.1,GCA_003130125.1,GCA_003130195.1,GCA_003130145.1
985762	Staphylococcus agnetis	23	GCA_003041215.1,GCA_003040935.1,GCA_003040875.1,GCA_003041015.1,GCA_003041195.1,GCA_002901865.1,GCA_003040995.1,GCA_003040915.1,GCA_003040955.1,GCA_003040835.1,GCA_002145465.1,GCA_002114335.1,GCA_003040965.1,GCA_002114365.1,GCA_003040805.1,GCA_001442815.1,GCA_000737185.1,GCA_003040855.1,GCA_002994165.1,GCA_002994085.1,GCA_002994145.1,GCA_002994125.1,GCA_002994105.1
1363	Lactococcus garvieae	22	GCA_000820425.1,GCA_000269705.1,GCA_001645775.1,GCA_003531255.1,GCA_900114555.1,GCA_000978865.1,GCA_002441675.1,GCA_000407125.1,GCA_000504505.1,GCA_003025215.1,GCA_000407645.1,GCA_000269945.1,GCA_000269925.1,GCA_000305995.1,GCA_000205485.2,GCA_000212475.2,GCA_000236535.3,GCA_000213885.2,GCA_000739975.1,GCA_000236515.3,GCA_002427645.1,GCA_004328725.1
137591	Weissella cibaria	22	GCA_004103655.1,GCA_000878185.1,GCA_003469955.1,GCA_003076495.1,GCA_003439565.1,GCA_000878215.1,GCA_001308145.2,GCA_002115575.1,GCA_000878205.1,GCA_003469985.1,GCA_003010455.1,GCA_001932695.1,GCA_002243305.1,GCA_003542855.1,GCA_001951095.1,GCA_001951075.2,GCA_003535615.1,GCA_004521955.1,GCA_000193635.2,GCA_002614625.1,GCA_001614295.1,GCA_004521965.1
1406	Paenibacillus polymyxa	22	GCA_000955925.1,GCA_003052505.1,GCA_000943535.1,GCA_001662815.1,GCA_003971075.1,GCA_000237325.1,GCA_000164985.2,GCA_003813765.1,GCA_900454545.1,GCA_900454525.1,GCA_002894925.1,GCA_000597985.1,GCA_000819665.1,GCA_000785455.1,GCA_002893885.1,GCA_003437195.1,GCA_000735775.1,GCA_000217775.1,GCA_001481575.1,GCA_000265445.1,GCA_000809185.2,GCA_002376225.1
1481663	Vibrio metoecus	22	GCA_002283855.1,GCA_002283845.1,GCA_002283805.1,GCA_002283955.1,GCA_000176215.1,GCA_002284005.1,GCA_002283915.1,GCA_002283905.1,GCA_001402495.1,GCA_001402675.1,GCA_002283965.1,GCA_002284045.1,GCA_001402345.1,GCA_002283895.1,GCA_001402515.1,GCA_001402155.1,GCA_001402165.1,GCA_002283835.1,GCA_002284025.1,GCA_001402685.1,GCA_000696385.1,GCA_001402175.1
1833	Rhodococcus erythropolis	22	GCA_000975175.1,GCA_000010105.1,GCA_001766885.1,GCA_003388635.1,GCA_003444715.1,GCA_002091935.1,GCA_000174835.1,GCA_001020225.1,GCA_001900745.1,GCA_002303875.1,GCA_000454425.1,GCA_000696675.2,GCA_003990875.1,GCA_001831305.1,GCA_900455855.1,GCA_000454045.1,GCA_002233715.1,GCA_000225665.2,GCA_000747745.1,GCA_000719985.1,GCA_001552595.1,GCA_001715845.1
29507	Leptospira kirschneri	22	GCA_000347215.1,GCA_001584245.1,GCA_000346895.1,GCA_000306515.2,GCA_002018105.1,GCA_000306395.2,GCA_000772835.2,GCA_000306595.2,GCA_000306355.2,GCA_000243915.3,GCA_000306555.2,GCA_000347015.1,GCA_002018145.1,GCA_001401895.1,GCA_000306175.2,GCA_000243875.3,GCA_000243655.3,GCA_000243695.3,GCA_000243855.3,GCA_000243615.3,GCA_000244515.3,GCA_000342725.1
318456	Photobacterium kishitanii	22	GCA_000950335.1,GCA_003026975.1,GCA_003025915.1,GCA_000949965.1,GCA_003025945.1,GCA_003027035.1,GCA_003026655.1,GCA_003025935.1,GCA_003027115.1,GCA_000950075.1,GCA_003025995.1,GCA_003025895.1,GCA_001676235.1,GCA_003026675.1,GCA_000950135.1,GCA_003026635.1,GCA_003025535.1,GCA_003026355.1,GCA_003025975.1,GCA_001676215.1,GCA_000950095.1,GCA_001455895.1
33968	Leuconostoc pseudomesenteroides	22	GCA_002072555.1,GCA_002092165.1,GCA_002092535.1,GCA_002092295.1,GCA_002072515.1,GCA_002072585.1,GCA_002092645.1,GCA_002092235.1,GCA_000686465.1,GCA_002072565.1,GCA_002072495.1,GCA_000297375.1,GCA_002092075.1,GCA_002092035.1,GCA_002092375.1,GCA_000686505.1,GCA_002092555.1,GCA_002092255.1,GCA_003346375.1,GCA_002092355.1,GCA_002092635.1,GCA_003542875.1
35790	Rickettsia japonica	22	GCA_000302635.2,GCA_002356815.1,GCA_002356855.1,GCA_002356715.1,GCA_002356775.1,GCA_002356955.1,GCA_002356835.1,GCA_002356735.1,GCA_003454715.1,GCA_002356755.1,GCA_002356875.1,GCA_002357015.1,GCA_002356915.1,GCA_002356935.1,GCA_002356975.1,GCA_002356895.1,GCA_002356995.1,GCA_002357035.1,GCA_002357075.1,GCA_002357055.1,GCA_002356795.1,GCA_002357095.1
35818	Helicobacter pullorum	22	GCA_001698675.1,GCA_001698595.1,GCA_001299515.1,GCA_001698695.1,GCA_001698755.1,GCA_001298055.1,GCA_001698765.1,GCA_001698605.1,GCA_001698685.1,GCA_001698615.1,GCA_001698785.1,GCA_001698705.1,GCA_001298045.1,GCA_004368255.1,GCA_001698625.1,GCA_900450955.1,GCA_000155495.1,GCA_001298065.1,GCA_900638355.1,GCA_900198375.1,GCA_002315025.1,GCA_900198345.1
396	Rhizobium phaseoli	22	GCA_002531595.1,GCA_001664445.1,GCA_001664285.1,GCA_001664405.1,GCA_001664205.1,GCA_001664365.1,GCA_002531715.1,GCA_003150695.1,GCA_001664425.1,GCA_001664385.1,GCA_001664105.1,GCA_001664125.1,GCA_001664225.1,GCA_001664165.1,GCA_003985125.1,GCA_000172715.2,GCA_001664185.1,GCA_003351165.1,GCA_001664245.1,GCA_002355115.1,GCA_000268285.2,GCA_003351185.1
40215	Acinetobacter junii	22	GCA_003957055.1,GCA_000368665.1,GCA_004296305.1,GCA_003940305.1,GCA_003939355.1,GCA_003293765.1,GCA_003293755.1,GCA_003293735.1,GCA_004123275.1,GCA_003939335.1,GCA_003939835.1,GCA_002761875.1,GCA_900444865.1,GCA_001941805.1,GCA_900444875.1,GCA_002165245.2,GCA_000368745.1,GCA_000162075.1,GCA_000775815.1,GCA_000302355.1,GCA_000813495.1,GCA_002328335.1
521	Bordetella avium	22	GCA_003581325.1,GCA_003581285.1,GCA_003579995.1,GCA_003580025.1,GCA_003579935.1,GCA_003581265.1,GCA_000070465.1,GCA_003581405.1,GCA_003580095.1,GCA_003580035.1,GCA_003581345.1,GCA_004009755.1,GCA_003581305.1,GCA_003579945.1,GCA_003580085.1,GCA_003580065.1,GCA_004009615.1,GCA_900445835.1,GCA_003579985.1,GCA_003581365.1,GCA_000813405.1,GCA_003350095.1
65058	Corynebacterium ulcerans	22	GCA_001876325.1,GCA_001298275.1,GCA_000498915.1,GCA_002866485.1,GCA_000215665.1,GCA_000306825.1,GCA_900447245.1,GCA_002872395.1,GCA_002866525.1,GCA_001302345.1,GCA_000499805.2,GCA_000215645.1,GCA_900475635.1,GCA_000767645.1,GCA_900475775.1,GCA_001281445.1,GCA_000767415.1,GCA_000968945.1,GCA_000769635.1,GCA_000767685.1,GCA_000988295.1,GCA_000988285.1
659	Photobacterium phosphoreum	22	GCA_003025715.1,GCA_003025655.1,GCA_003025755.1,GCA_003025795.1,GCA_003025735.1,GCA_003025695.1,GCA_003025875.1,GCA_001676275.1,GCA_003026545.1,GCA_003026595.1,GCA_003026615.1,GCA_003025815.1,GCA_003025775.1,GCA_001676135.1,GCA_003026575.1,GCA_001676195.1,GCA_003026275.1,GCA_003028875.1,GCA_003025855.1,GCA_000949955.1,GCA_003025835.1,GCA_002954725.1
851	Fusobacterium nucleatum	22	GCA_002762015.1,GCA_002884895.1,GCA_002573475.1,GCA_000479225.1,GCA_000234075.2,GCA_001546435.1,GCA_000218655.1,GCA_001296085.1,GCA_000158535.2,GCA_002762005.1,GCA_000158275.2,GCA_000162355.2,GCA_000479285.1,GCA_000242975.1,GCA_001296145.1,GCA_002211645.1,GCA_000400875.1,GCA_000479245.1,GCA_000218645.2,GCA_000273625.1,GCA_000273605.1,GCA_000455985.1
948	Anaplasma phagocytophilum	22	GCA_000964785.1,GCA_000964915.1,GCA_000964985.1,GCA_000964725.1,GCA_000964745.1,GCA_900088625.1,GCA_000689615.1,GCA_002849375.1,GCA_000965125.1,GCA_000689635.2,GCA_000478445.1,GCA_000689655.1,GCA_000968465.1,GCA_000968455.1,GCA_000964945.1,GCA_000013125.1,GCA_000964685.1,GCA_000964935.1,GCA_000478425.1,GCA_000439775.1,GCA_000439755.1,GCA_000439795.1
1238	Piscirickettsia salmonis	21	GCA_001932855.1,GCA_001932895.1,GCA_001932875.1,GCA_001932935.1,GCA_001932835.1,GCA_001746795.1,GCA_000300295.4,GCA_001932915.1,GCA_001932815.1,GCA_000756415.3,GCA_001514395.1,GCA_001932795.1,GCA_001534725.1,GCA_001932735.1,GCA_000756435.3,GCA_001932595.1,GCA_001932955.1,GCA_001932775.1,GCA_001932755.1,GCA_003850185.1,GCA_000297215.2
147802	Lactobacillus iners	21	GCA_000191705.2,GCA_000149105.2,GCA_000179955.1,GCA_002871595.1,GCA_002892385.1,GCA_000149065.2,GCA_000149125.2,GCA_000204435.2,GCA_000179935.1,GCA_000149085.2,GCA_000149145.2,GCA_002884705.1,GCA_000179995.1,GCA_000227195.1,GCA_000179975.1,GCA_002884695.1,GCA_000191685.2,GCA_000160875.1,GCA_001435015.1,GCA_000185405.1,GCA_000177755.1
1589	Lactobacillus pentosus	21	GCA_003702565.1,GCA_003702665.1,GCA_002993485.1,GCA_003702625.1,GCA_002993425.1,GCA_002993385.1,GCA_002993395.1,GCA_002993465.1,GCA_003702605.1,GCA_003702635.1,GCA_002993435.1,GCA_002751855.1,GCA_004354685.1,GCA_003627295.1,GCA_001433755.1,GCA_003627375.1,GCA_003641185.1,GCA_002850015.1,GCA_002211885.1,GCA_900092635.1,GCA_001188985.1
1927	Streptomyces rimosus	21	GCA_000720715.1,GCA_000721665.1,GCA_000707925.1,GCA_000707945.1,GCA_000717815.1,GCA_000718675.1,GCA_000707965.1,GCA_000717285.1,GCA_000720605.1,GCA_000721045.1,GCA_000716515.1,GCA_000720565.1,GCA_000719185.1,GCA_004196335.1,GCA_000718895.1,GCA_000720685.1,GCA_000718755.1,GCA_000718835.1,GCA_000716745.1,GCA_000718865.1,GCA_000720595.1
1970738	Gilliamella apis	21	GCA_002142085.1,GCA_002142255.1,GCA_002142225.1,GCA_002141975.1,GCA_002142115.1,GCA_002141945.1,GCA_002141865.1,GCA_002142155.1,GCA_002141985.1,GCA_002141825.1,GCA_002141935.1,GCA_002142135.1,GCA_002142035.1,GCA_002142065.1,GCA_002142055.1,GCA_003202775.1,GCA_001690755.1,GCA_002142185.1,GCA_001690175.1,GCA_001690775.1,GCA_003202875.1
38293	Photobacterium damselae	21	GCA_003004595.1,GCA_004135105.1,GCA_003004505.1,GCA_003004585.1,GCA_001708035.1,GCA_003026815.1,GCA_002157645.1,GCA_900454585.1,GCA_000176795.1,GCA_003130755.1,GCA_003025675.1,GCA_900454675.1,GCA_001676145.1,GCA_003355625.1,GCA_001729115.1,GCA_900454595.1,GCA_001707815.1,GCA_002142615.1,GCA_002356235.1,GCA_001715165.2,GCA_000300355.4
40214	Acinetobacter johnsonii	21	GCA_900199565.1,GCA_004337595.1,GCA_003940285.1,GCA_001484935.1,GCA_003523415.1,GCA_001483265.1,GCA_004211815.1,GCA_900162715.1,GCA_003939325.1,GCA_003952785.1,GCA_000162055.1,GCA_900444855.1,GCA_000368045.1,GCA_000368805.1,GCA_003335165.1,GCA_001632325.1,GCA_000302335.1,GCA_000949655.1,GCA_000301735.1,GCA_002333325.1,GCA_003350215.1
43080	Sulfolobus islandicus	21	GCA_000189575.1,GCA_000022465.1,GCA_000022485.1,GCA_000022385.1,GCA_000022445.1,GCA_000364745.1,GCA_000024305.1,GCA_000022425.1,GCA_000189555.1,GCA_000022405.1,GCA_003086455.1,GCA_000245255.2,GCA_000245115.2,GCA_000245155.2,GCA_000245215.2,GCA_000245095.2,GCA_000245195.2,GCA_000245275.2,GCA_000245175.2,GCA_000245135.2,GCA_000245235.2
53346	Enterococcus mundtii	21	GCA_002944895.1,GCA_003048275.1,GCA_002141315.1,GCA_004167255.1,GCA_000504125.1,GCA_001886035.1,GCA_001990645.1,GCA_003048295.1,GCA_003048285.1,GCA_002947535.1,GCA_002813755.1,GCA_900447995.1,GCA_001675535.1,GCA_002798425.1,GCA_900114755.1,GCA_000611895.1,GCA_000393815.1,GCA_000407465.1,GCA_003957375.1,GCA_001705215.1,GCA_002216705.1
86185	Pseudomonas lundensis	21	GCA_002269015.1,GCA_001042985.1,GCA_900103705.1,GCA_001020725.2,GCA_002269115.1,GCA_002268995.1,GCA_900206305.1,GCA_002269085.1,GCA_002269075.1,GCA_002269005.1,GCA_001020765.1,GCA_001806135.1,GCA_001806125.1,GCA_001020705.1,GCA_001020795.1,GCA_001020635.1,GCA_001020785.1,GCA_001020805.1,GCA_001020655.1,GCA_001020625.1,GCA_001020645.1
1655	Actinomyces naeslundii	20	GCA_001937595.1,GCA_001956435.1,GCA_001956575.1,GCA_001956475.1,GCA_001956355.1,GCA_001956445.1,GCA_001956505.1,GCA_001937475.1,GCA_001956415.1,GCA_001937735.1,GCA_001956365.1,GCA_001956565.1,GCA_001937615.1,GCA_001956485.1,GCA_001956635.1,GCA_001937605.1,GCA_001956585.1,GCA_001956555.1,GCA_001956515.1,GCA_002847585.1
273384	Brevibacterium aurantiacum	20	GCA_002332395.1,GCA_001729525.1,GCA_002332335.1,GCA_003335435.1,GCA_004745495.1,GCA_900169295.1,GCA_002332365.1,GCA_900169065.1,GCA_002332325.1,GCA_002332225.1,GCA_003999295.1,GCA_900169315.1,GCA_003335365.1,GCA_003999315.1,GCA_002332445.1,GCA_003335395.1,GCA_900169095.1,GCA_003932935.1,GCA_003932965.1,GCA_003932995.1
293387	Bacillus altitudinis	20	GCA_003160715.1,GCA_002042895.1,GCA_001191605.1,GCA_003284495.1,GCA_000949525.1,GCA_000972685.1,GCA_002753875.2,GCA_001029865.1,GCA_004563755.1,GCA_003217715.1,GCA_001896335.1,GCA_002797105.1,GCA_002571755.1,GCA_000691145.1,GCA_003064485.1,GCA_002443015.2,GCA_000789425.2,GCA_002741745.1,GCA_000225935.1,GCA_002953695.1
310297	Bacteroides plebeius	20	GCA_003459155.1,GCA_003472665.1,GCA_003475445.1,GCA_003470365.1,GCA_003458445.1,GCA_003438135.1,GCA_003458595.1,GCA_003466905.1,GCA_003467165.1,GCA_000187895.1,GCA_003458915.1,GCA_003437535.1,GCA_003457865.1,GCA_003463985.1,GCA_003469295.1,GCA_003438305.1,GCA_003474535.1,GCA_003474305.1,GCA_003471645.1,GCA_001915535.1
343	Xanthomonas translucens	20	GCA_001462125.1,GCA_001462045.1,GCA_900094325.1,GCA_001282805.1,GCA_001021935.1,GCA_001282885.1,GCA_003050685.1,GCA_001462005.1,GCA_001461965.1,GCA_001659895.1,GCA_001462095.1,GCA_001455835.1,GCA_001461925.1,GCA_001461905.1,GCA_001462155.1,GCA_001461915.1,GCA_001461995.1,GCA_001462145.1,GCA_000807145.1,GCA_001269865.1
351187	Salinispora pacifica	20	GCA_000514775.1,GCA_000514495.1,GCA_000377045.1,GCA_000514535.1,GCA_000375225.1,GCA_000514795.1,GCA_000514575.1,GCA_000514755.1,GCA_000377025.1,GCA_000514475.1,GCA_000424925.1,GCA_000375285.1,GCA_000375265.1,GCA_000514415.1,GCA_000378845.1,GCA_000374685.1,GCA_000514855.1,GCA_000514735.1,GCA_000514675.1,GCA_000378825.1
46127	Staphylococcus felis	20	GCA_003391625.1,GCA_003388125.1,GCA_002902185.1,GCA_003387875.1,GCA_003387915.1,GCA_003391705.1,GCA_003387975.1,GCA_003388035.1,GCA_003388145.1,GCA_003387895.1,GCA_003385345.1,GCA_003391645.1,GCA_003388135.1,GCA_003391635.1,GCA_003385435.1,GCA_003385465.1,GCA_003387955.1,GCA_003387835.1,GCA_003387885.1,GCA_003012915.1
546367	Hafnia paralvei	20	GCA_004309865.1,GCA_004309835.1,GCA_004309975.1,GCA_004307975.1,GCA_003339055.1,GCA_004309945.1,GCA_004309775.1,GCA_000807895.1,GCA_001655005.1,GCA_002313145.2,GCA_003339035.1,GCA_003362795.2,GCA_003339105.1,GCA_003339065.1,GCA_004308105.1,GCA_003339115.1,GCA_002287565.1,GCA_003542895.1,GCA_001559255.2,GCA_002379545.1
1492	Clostridium butyricum	19	GCA_000785185.1,GCA_003849835.1,GCA_003459015.1,GCA_003935945.1,GCA_001886875.1,GCA_002940805.1,GCA_000355785.1,GCA_001411625.1,GCA_000171115.1,GCA_000182605.1,GCA_001465175.1,GCA_001646605.1,GCA_001456065.2,GCA_000371625.1,GCA_000878275.1,GCA_000508465.1,GCA_001458815.1,GCA_000409755.1,GCA_000424245.1
1509	Clostridium sporogenes	19	GCA_002008145.1,GCA_900461095.1,GCA_002588205.1,GCA_000155085.1,GCA_001444715.2,GCA_001280965.1,GCA_900461305.1,GCA_900447115.1,GCA_001444575.1,GCA_000240115.1,GCA_002104055.1,GCA_000685115.1,GCA_001444585.2,GCA_001597905.1,GCA_001020205.1,GCA_000973705.1,GCA_000960235.1,GCA_000960225.1,GCA_001573855.1
1600	Lactobacillus acetotolerans	19	GCA_002397235.1,GCA_001042405.1,GCA_001436775.1,GCA_001636155.1,GCA_002424055.1,GCA_002397045.1,GCA_002423975.1,GCA_002397875.1,GCA_001311725.1,GCA_002427255.1,GCA_002410285.1,GCA_002426715.1,GCA_002408025.1,GCA_002409205.1,GCA_002400095.1,GCA_002316965.1,GCA_002400285.1,GCA_002399375.1,GCA_002399125.1
1766	Mycolicibacterium fortuitum	19	GCA_000295855.1,GCA_001570465.1,GCA_001665795.1,GCA_001665545.1,GCA_001667345.1,GCA_001673325.1,GCA_001667445.1,GCA_001672845.1,GCA_001954145.1,GCA_001665455.1,GCA_001050075.1,GCA_001954035.1,GCA_001673275.1,GCA_001666985.1,GCA_900453945.1,GCA_001672855.1,GCA_001672835.1,GCA_001307545.1,GCA_001475495.2
1781	Mycobacterium marinum	19	GCA_000018345.1,GCA_003431725.1,GCA_003431575.1,GCA_003431645.1,GCA_003431655.1,GCA_000723425.2,GCA_003431805.1,GCA_003431605.1,GCA_003431565.1,GCA_003431665.1,GCA_003431675.1,GCA_003431585.1,GCA_003431735.1,GCA_003609695.1,GCA_003391415.1,GCA_003391395.1,GCA_000419335.1,GCA_000419315.1,GCA_002249865.1
178606	Leptospirillum ferriphilum	19	GCA_002002505.1,GCA_002002665.1,GCA_001280545.1,GCA_000755505.1,GCA_000299235.1,GCA_000695975.1,GCA_002455095.1,GCA_002500075.1,GCA_900198525.1,GCA_002500715.1,GCA_002455445.1,GCA_002420195.1,GCA_002455075.1,GCA_002469705.1,GCA_002386985.1,GCA_002470195.1,GCA_002455015.1,GCA_002470665.1,GCA_002455035.1
1905730	Pectobacterium parmentieri	19	GCA_003628715.1,GCA_003628575.1,GCA_003628025.1,GCA_003992745.1,GCA_000024645.1,GCA_000260925.1,GCA_003628655.1,GCA_003121785.1,GCA_003628015.1,GCA_003628675.1,GCA_003628615.1,GCA_001742145.1,GCA_003628635.1,GCA_003628735.1,GCA_002920045.1,GCA_003628595.1,GCA_003628695.1,GCA_000632375.1,GCA_000757625.1
2039	Tropheryma whipplei	19	GCA_000359185.2,GCA_000359345.1,GCA_000196075.1,GCA_000359385.1,GCA_000346105.2,GCA_000359365.1,GCA_000376505.2,GCA_000359405.1,GCA_000007485.1,GCA_000359325.1,GCA_000359165.2,GCA_000346085.2,GCA_000359265.2,GCA_000359305.2,GCA_000359145.2,GCA_000359205.2,GCA_000359285.2,GCA_000359245.2,GCA_000359225.2
28038	Lactobacillus curvatus	19	GCA_003410375.1,GCA_002224505.1,GCA_002224425.1,GCA_003957415.1,GCA_003966815.1,GCA_004088235.1,GCA_000235705.2,GCA_000805355.1,GCA_001663835.1,GCA_001698165.1,GCA_900178545.1,GCA_003254785.1,GCA_001311645.1,GCA_004101845.1,GCA_001981905.1,GCA_001723545.1,GCA_001982025.1,GCA_001982045.1,GCA_001981925.1
299767	Enterobacter ludwigii	19	GCA_001023245.1,GCA_003312995.1,GCA_001029645.1,GCA_000512375.1,GCA_001022445.2,GCA_000239975.1,GCA_001022805.1,GCA_001631555.1,GCA_000422225.1,GCA_003965305.1,GCA_002151875.1,GCA_000818595.1,GCA_001750725.1,GCA_002022405.1,GCA_003964935.1,GCA_900185895.1,GCA_002025685.1,GCA_001698955.1,GCA_001263115.1
53345	Enterococcus durans	19	GCA_900447695.1,GCA_003465125.1,GCA_001455455.1,GCA_004330425.1,GCA_004102865.1,GCA_000350465.1,GCA_002554315.1,GCA_900447815.1,GCA_004167095.1,GCA_003321475.1,GCA_000407265.1,GCA_002077535.1,GCA_000406985.1,GCA_003796805.1,GCA_001267395.1,GCA_002277935.1,GCA_001267865.1,GCA_003945985.1,GCA_001544215.1
79880	Bacillus clausii	19	GCA_002272445.1,GCA_002272655.1,GCA_002272615.1,GCA_002272545.1,GCA_002271555.1,GCA_002271585.1,GCA_002272535.1,GCA_002271575.1,GCA_002272605.1,GCA_002272085.1,GCA_002272525.1,GCA_002272505.1,GCA_002271695.1,GCA_002250115.1,GCA_000981315.1,GCA_002266625.1,GCA_000737305.2,GCA_000009825.1,GCA_001598215.1
93218	Pandoraea apista	19	GCA_003863885.1,GCA_003944585.1,GCA_003936875.1,GCA_003034885.1,GCA_003985075.1,GCA_003937835.1,GCA_003944545.1,GCA_003944575.1,GCA_003985065.1,GCA_003937845.1,GCA_003863955.1,GCA_003937325.1,GCA_002238015.1,GCA_001049515.1,GCA_001010785.2,GCA_001465595.2,GCA_000826965.4,GCA_001027265.1,GCA_002951195.1
1263550	Edwardsiella piscicida	18	GCA_002075835.1,GCA_003074855.1,GCA_003074715.1,GCA_003175175.1,GCA_003113155.1,GCA_000711175.1,GCA_003074755.1,GCA_004153325.1,GCA_003074775.1,GCA_003074735.1,GCA_003113095.1,GCA_000711155.1,GCA_001729265.1,GCA_003112995.1,GCA_003112395.1,GCA_000348565.1,GCA_003175195.1,GCA_001896205.1
1349	Streptococcus uberis	18	GCA_000975435.1,GCA_900459985.1,GCA_000975405.1,GCA_000009545.1,GCA_000975485.1,GCA_000975495.1,GCA_000975415.1,GCA_000975445.1,GCA_000975355.1,GCA_900475695.1,GCA_000975325.1,GCA_900460135.1,GCA_900475595.1,GCA_000975545.1,GCA_000975345.1,GCA_000975335.1,GCA_000975505.1,GCA_002814135.1
1353	Enterococcus gallinarum	18	GCA_004570995.1,GCA_003797625.1,GCA_003796985.1,GCA_003797555.1,GCA_001886155.1,GCA_003320875.1,GCA_003797465.1,GCA_002901245.1,GCA_900461195.1,GCA_002077495.1,GCA_003797485.1,GCA_002140495.1,GCA_003434285.1,GCA_002360215.1,GCA_000157255.1,GCA_000829545.2,GCA_000703185.1,GCA_002383155.1
165179	Prevotella copri	18	GCA_003465445.1,GCA_003471195.1,GCA_003465215.1,GCA_003471795.1,GCA_003467935.1,GCA_003471065.1,GCA_003471085.1,GCA_003459205.1,GCA_003465495.1,GCA_003464975.1,GCA_003457655.1,GCA_003474655.1,GCA_003472885.1,GCA_003438885.1,GCA_003437315.1,GCA_003459305.1,GCA_000157935.1,GCA_003473935.1
1767	Mycobacterium intracellulare	18	GCA_000523595.1,GCA_000524015.1,GCA_002292525.1,GCA_000523795.1,GCA_001667705.1,GCA_002292535.1,GCA_000418535.2,GCA_001667355.1,GCA_002285675.1,GCA_001667655.1,GCA_000298095.1,GCA_000523815.1,GCA_002285695.1,GCA_002148175.1,GCA_000277145.1,GCA_002148195.1,GCA_000277125.1,GCA_000309055.1
1772	Mycolicibacterium smegmatis	18	GCA_004310135.1,GCA_004310195.1,GCA_004310225.1,GCA_004310145.1,GCA_004309955.1,GCA_004310095.1,GCA_004310055.1,GCA_004310125.1,GCA_004310075.1,GCA_004310235.1,GCA_000283295.1,GCA_001457595.1,GCA_000331165.2,GCA_900453465.1,GCA_000015005.1,GCA_000767665.1,GCA_000767605.1,GCA_000767705.1
260554	Bacillus halotolerans	18	GCA_002993765.1,GCA_002860175.1,GCA_002998275.1,GCA_002860135.1,GCA_001517135.1,GCA_002998215.1,GCA_002993735.1,GCA_002914545.1,GCA_002993725.1,GCA_002993745.1,GCA_002592025.1,GCA_001729105.1,GCA_004006435.1,GCA_001517105.1,GCA_001517115.1,GCA_003003575.1,GCA_000404285.1,GCA_001637525.1
29430	Acinetobacter haemolyticus	18	GCA_003947885.1,GCA_900444825.1,GCA_900444835.1,GCA_001932555.1,GCA_003430865.1,GCA_003938895.1,GCA_000164055.1,GCA_004379355.1,GCA_000430205.1,GCA_900444845.1,GCA_000369085.1,GCA_000369065.1,GCA_003952705.1,GCA_000302315.1,GCA_002813065.1,GCA_000830135.1,GCA_003323815.1,GCA_000301715.1
51669	Tetragenococcus halophilus	18	GCA_002922845.1,GCA_002897455.1,GCA_003795105.1,GCA_004302845.1,GCA_002897555.1,GCA_002897535.1,GCA_002897435.1,GCA_002897515.1,GCA_002897475.1,GCA_004302855.1,GCA_002897495.1,GCA_003841405.1,GCA_002897575.1,GCA_002922865.1,GCA_000283615.1,GCA_001712815.1,GCA_002243535.1,GCA_001593045.1
53344	Staphylococcus delphini	18	GCA_002369615.1,GCA_003585325.1,GCA_002369675.1,GCA_900636325.1,GCA_002369645.1,GCA_002369555.1,GCA_002374125.1,GCA_002902785.1,GCA_002374135.1,GCA_002369735.1,GCA_002369585.1,GCA_002369635.1,GCA_002369695.1,GCA_002374145.1,GCA_002369745.1,GCA_002369575.1,GCA_002374115.1,GCA_000308115.1
536	Chromobacterium violaceum	18	GCA_002081735.1,GCA_002081895.1,GCA_002179535.1,GCA_002081775.1,GCA_000952105.1,GCA_001043595.1,GCA_001043755.1,GCA_001043815.1,GCA_002081745.1,GCA_002081875.1,GCA_001043735.1,GCA_900460965.1,GCA_900446805.1,GCA_000007705.1,GCA_900635845.1,GCA_002735965.1,GCA_002735945.1,GCA_000812485.1
61647	Pluralibacter gergoviae	18	GCA_001038385.1,GCA_002588535.1,GCA_002152975.1,GCA_001858335.1,GCA_001038345.1,GCA_002161945.1,GCA_000957245.1,GCA_001038225.1,GCA_001038285.1,GCA_001038295.1,GCA_002151975.1,GCA_001038375.1,GCA_001038235.1,GCA_000757785.1,GCA_001038215.1,GCA_900454925.1,GCA_003019925.1,GCA_001598855.1
631	Yersinia intermedia	18	GCA_001244675.1,GCA_001167085.1,GCA_001221165.1,GCA_001157385.1,GCA_002188935.1,GCA_002192885.1,GCA_002188995.1,GCA_001088505.1,GCA_001319645.1,GCA_001166625.1,GCA_001104645.1,GCA_001140765.1,GCA_002983625.1,GCA_001319925.1,GCA_001218045.1,GCA_001153385.1,GCA_000834515.1,GCA_900635455.1
77022	Cylindrospermopsis raciborskii	18	GCA_002893215.1,GCA_002893245.1,GCA_002893285.1,GCA_002893265.1,GCA_001676585.1,GCA_002893155.1,GCA_002893145.1,GCA_002893205.1,GCA_000175835.1,GCA_002893125.1,GCA_001858115.1,GCA_003367075.1,GCA_001858125.1,GCA_002027345.1,GCA_002114155.1,GCA_002321945.1,GCA_002321935.1,GCA_001586755.1
80867	Acidovorax avenae	18	GCA_003029685.1,GCA_003029945.1,GCA_003029865.1,GCA_003029905.1,GCA_003029725.1,GCA_003030005.1,GCA_000176855.2,GCA_003029785.1,GCA_003029805.1,GCA_003029825.1,GCA_003029765.1,GCA_003029885.1,GCA_003029985.1,GCA_003029965.1,GCA_003030325.1,GCA_003029705.1,GCA_001282395.1,GCA_003029925.1
82996	Serratia plymuthica	18	GCA_003206015.1,GCA_001663115.1,GCA_001590765.1,GCA_001663135.1,GCA_001606165.1,GCA_000648575.1,GCA_000438825.1,GCA_000214235.1,GCA_000300895.1,GCA_000261045.2,GCA_900478125.1,GCA_000176835.2,GCA_003699145.1,GCA_900635625.1,GCA_900637965.1,GCA_003634415.1,GCA_000478545.1,GCA_001590925.1
104628	Helicobacter suis	17	GCA_900196935.1,GCA_900196915.1,GCA_900196795.1,GCA_000187605.2,GCA_900196985.1,GCA_900196865.1,GCA_900196975.1,GCA_000187625.2,GCA_001653055.1,GCA_900196945.1,GCA_900196825.1,GCA_900099105.1,GCA_900196835.1,GCA_900099085.1,GCA_900099075.1,GCA_900099065.1,GCA_900099095.1
1063	Rhodobacter sphaeroides	17	GCA_003547135.1,GCA_002706325.1,GCA_000021005.1,GCA_001576595.1,GCA_003363065.1,GCA_003846425.1,GCA_003324715.1,GCA_000015985.1,GCA_000012905.2,GCA_003547155.1,GCA_001685625.1,GCA_003846405.1,GCA_003846365.1,GCA_000269625.2,GCA_000212605.1,GCA_003846385.1,GCA_000273405.1
1255	Pediococcus pentosaceus	17	GCA_003429405.1,GCA_000496265.1,GCA_900454755.1,GCA_000014505.1,GCA_002202155.1,GCA_004115445.1,GCA_001411765.2,GCA_002173535.1,GCA_004354495.1,GCA_000285875.1,GCA_001437285.1,GCA_004353295.1,GCA_002982155.1,GCA_001593095.1,GCA_002724015.1,GCA_000708635.1,GCA_001748065.1
148814	Lactobacillus kunkeei	17	GCA_001281225.1,GCA_001281215.1,GCA_000687335.1,GCA_001421135.1,GCA_001314945.1,GCA_001308215.1,GCA_000741865.1,GCA_001308195.1,GCA_000830375.1,GCA_001949975.1,GCA_001433825.1,GCA_001281265.1,GCA_001281205.1,GCA_001281165.1,GCA_001308185.1,GCA_001281285.1,GCA_001421115.1
1606	Lactobacillus aviarius	17	GCA_002553645.1,GCA_001652105.1,GCA_001652045.1,GCA_001654675.1,GCA_001654625.1,GCA_001654655.1,GCA_001652055.1,GCA_001652145.1,GCA_001654565.1,GCA_001652125.1,GCA_002553755.1,GCA_002553635.1,GCA_001654615.1,GCA_001436315.1,GCA_001652035.1,GCA_001652115.2,GCA_001652025.1
172045	Elizabethkingia miricola	17	GCA_003298875.1,GCA_001675285.1,GCA_001521745.1,GCA_002023475.1,GCA_003014895.1,GCA_002023335.1,GCA_001483145.1,GCA_000769445.1,GCA_002557775.1,GCA_002023575.1,GCA_002023685.1,GCA_000955665.1,GCA_900157015.1,GCA_002023515.1,GCA_900092045.1,GCA_900157035.1,GCA_002738605.1
1828	Rhodococcus fascians	17	GCA_002259295.1,GCA_001894785.1,GCA_000761055.1,GCA_002259465.1,GCA_000760775.1,GCA_001620305.1,GCA_000760675.1,GCA_002258705.1,GCA_002259325.1,GCA_001037935.1,GCA_000761035.1,GCA_000760815.1,GCA_000760875.1,GCA_000760975.1,GCA_000761015.1,GCA_000760795.1,GCA_000760995.1
201	Campylobacter lari	17	GCA_000816425.1,GCA_900446585.1,GCA_001761945.1,GCA_004357905.1,GCA_001762205.1,GCA_000816365.1,GCA_900111465.1,GCA_004279345.1,GCA_000019205.1,GCA_001761915.1,GCA_000816385.2,GCA_900638335.1,GCA_000816405.1,GCA_001017575.1,GCA_900446655.1,GCA_900446615.1,GCA_000816225.1
2130	Ureaplasma urealyticum	17	GCA_000169575.2,GCA_000171395.1,GCA_000021265.1,GCA_000169955.1,GCA_000169935.1,GCA_000169595.1,GCA_000169915.1,GCA_000171555.1,GCA_003326135.1,GCA_000169535.1,GCA_003326115.1,GCA_000169555.1,GCA_000255415.2,GCA_000255435.2,GCA_000255395.2,GCA_003335665.1,GCA_000255375.2
238	Elizabethkingia meningoseptica	17	GCA_002022145.1,GCA_002023095.1,GCA_002023465.1,GCA_002023585.1,GCA_002023505.1,GCA_002002525.1,GCA_001718075.1,GCA_002023305.1,GCA_000401415.1,GCA_001853425.1,GCA_002023435.1,GCA_001853405.1,GCA_900475375.1,GCA_002294465.1,GCA_900156965.1,GCA_900143665.1,GCA_900156975.1
257758	Streptococcus pseudopneumoniae	17	GCA_002014955.1,GCA_002087075.1,GCA_000506745.1,GCA_003598205.1,GCA_000506685.1,GCA_003598235.1,GCA_003605455.1,GCA_003598195.1,GCA_003599935.1,GCA_001304565.1,GCA_000506705.1,GCA_002014925.1,GCA_000258265.1,GCA_002780525.1,GCA_000221985.1,GCA_000506665.1,GCA_002780495.1
28108	Alteromonas macleodii	17	GCA_001750315.1,GCA_000808635.1,GCA_001750295.1,GCA_000808595.1,GCA_002849875.1,GCA_002271865.1,GCA_001750305.1,GCA_000300175.1,GCA_001750365.1,GCA_001578515.1,GCA_000172635.2,GCA_000299955.1,GCA_001562235.1,GCA_002291655.1,GCA_001077695.1,GCA_002323435.1,GCA_002320795.1
28118	Odoribacter splanchnicus	17	GCA_003465155.1,GCA_003464465.1,GCA_003462805.1,GCA_003463405.1,GCA_002159415.1,GCA_003466925.1,GCA_002161635.1,GCA_003474785.1,GCA_003467205.1,GCA_003469405.1,GCA_000190535.1,GCA_003534845.1,GCA_900454195.1,GCA_900187175.1,GCA_003542695.1,GCA_003516405.1,GCA_003529505.1
31899	Caldicellulosiruptor bescii	17	GCA_002300395.1,GCA_900184185.1,GCA_002564155.1,GCA_003001715.1,GCA_900166995.1,GCA_900184125.1,GCA_002754335.1,GCA_002564135.1,GCA_002245875.1,GCA_002754215.1,GCA_002300505.1,GCA_002564225.1,GCA_002300425.1,GCA_002754235.1,GCA_002564185.1,GCA_002300375.1,GCA_002300335.1
363952	Comamonas thiooxydans	17	GCA_000761395.1,GCA_000761315.1,GCA_000980855.1,GCA_000761355.1,GCA_000761255.1,GCA_000761265.1,GCA_000178915.1,GCA_000761375.1,GCA_000761335.1,GCA_000761235.1,GCA_000093145.2,GCA_000761415.1,GCA_001640845.1,GCA_001517325.1,GCA_000813605.1,GCA_001418295.1,GCA_000964545.1
47466	Borrelia miyamotoi	17	GCA_004353385.1,GCA_004353465.1,GCA_002741665.1,GCA_002741805.1,GCA_004353405.1,GCA_004354445.1,GCA_004353425.1,GCA_002741825.1,GCA_004353445.1,GCA_000568695.2,GCA_002741845.1,GCA_002741785.1,GCA_002741765.1,GCA_001767415.1,GCA_003431845.1,GCA_000445425.4,GCA_000807295.1
47678	Bacteroides caccae	17	GCA_003463775.1,GCA_003463165.1,GCA_003463115.1,GCA_001405515.1,GCA_003468785.1,GCA_003438425.1,GCA_003459065.1,GCA_004167345.1,GCA_003466805.1,GCA_003470705.1,GCA_001405955.1,GCA_000169015.1,GCA_000273725.1,GCA_003470465.1,GCA_003508775.1,GCA_002959715.1,GCA_002222615.2
488447	Burkholderia contaminans	17	GCA_004723625.1,GCA_003854385.1,GCA_000987075.1,GCA_001758385.2,GCA_003854375.1,GCA_002981225.1,GCA_002980735.1,GCA_003853875.1,GCA_003316785.1,GCA_003853905.1,GCA_002924455.1,GCA_001029145.1,GCA_003853895.1,GCA_000987055.1,GCA_003704285.1,GCA_002270525.1,GCA_001865715.1
54736	Salmonella bongori	17	GCA_900635485.1,GCA_003522735.1,GCA_003497195.1,GCA_000709535.1,GCA_000439255.1,GCA_003448395.1,GCA_003521435.1,GCA_000252995.1,GCA_003521525.1,GCA_002211925.1,GCA_002119365.1,GCA_002033765.1,GCA_002035285.1,GCA_002035475.1,GCA_002035315.1,GCA_002035265.1,GCA_002037625.1
588	Providencia stuartii	17	GCA_001888205.1,GCA_900455155.1,GCA_000154865.1,GCA_002206175.2,GCA_001968995.1,GCA_000783455.2,GCA_003688015.1,GCA_900455285.1,GCA_001267785.1,GCA_001463005.1,GCA_000259175.1,GCA_002983665.1,GCA_002947315.1,GCA_001558855.2,GCA_000754345.1,GCA_900455375.1,GCA_002886955.1
853	Faecalibacterium prausnitzii	17	GCA_000154385.1,GCA_003433905.1,GCA_002549945.1,GCA_002549935.1,GCA_001406255.1,GCA_003324185.1,GCA_003465525.1,GCA_003287475.1,GCA_003434015.1,GCA_004167405.1,GCA_003324115.1,GCA_003287405.1,GCA_003434135.1,GCA_003467805.1,GCA_000209855.1,GCA_003312465.1,GCA_002550015.1
1246	Leuconostoc lactis	16	GCA_003529125.1,GCA_001698145.1,GCA_001411775.1,GCA_002425485.1,GCA_002092695.1,GCA_002092595.1,GCA_002287365.1,GCA_000179875.1,GCA_000709265.1,GCA_004167235.1,GCA_002483535.1,GCA_002386625.1,GCA_002386555.1,GCA_002453615.1,GCA_002425565.1,GCA_002420925.1
1531	[Clostridium] clostridioforme	16	GCA_900113155.1,GCA_900447015.1,GCA_900100685.1,GCA_000371545.1,GCA_900108895.1,GCA_000371505.1,GCA_000371565.1,GCA_002221545.1,GCA_001405335.1,GCA_000371605.1,GCA_000371405.1,GCA_001078445.1,GCA_000371485.1,GCA_000234155.1,GCA_000371585.1,GCA_000424325.1
158	Treponema denticola	16	GCA_000008185.1,GCA_000338475.1,GCA_000340725.1,GCA_000340605.1,GCA_000338615.1,GCA_000338455.1,GCA_000340705.1,GCA_000413095.1,GCA_000413115.1,GCA_000338515.1,GCA_000191825.1,GCA_000338635.1,GCA_000340745.1,GCA_000340685.1,GCA_000338595.1,GCA_000340645.1
1623	Lactobacillus ruminis	16	GCA_003436835.1,GCA_900113455.1,GCA_000217755.2,GCA_001436475.1,GCA_000159375.2,GCA_000225845.2,GCA_004167385.1,GCA_000813025.1,GCA_001008765.1,GCA_001008755.1,GCA_000224985.1,GCA_002076365.1,GCA_002076355.1,GCA_002076375.1,GCA_001591905.1,GCA_002299385.1
1661	Trueperella pyogenes	16	GCA_900460345.1,GCA_003971445.1,GCA_002071825.1,GCA_003971545.1,GCA_003055835.1,GCA_003076315.1,GCA_003076295.1,GCA_002762575.1,GCA_003971485.1,GCA_000612055.1,GCA_000816065.1,GCA_003971465.1,GCA_001281085.1,GCA_004123715.1,GCA_004564055.1,GCA_000599565.1
1813019	Campylobacter hepaticus	16	GCA_004324355.1,GCA_004324335.1,GCA_003838105.1,GCA_003837875.1,GCA_003837905.1,GCA_003837885.1,GCA_004347795.1,GCA_003837825.1,GCA_003837975.1,GCA_003837815.1,GCA_003838025.1,GCA_001687475.2,GCA_003838075.1,GCA_003837945.1,GCA_003837955.1,GCA_003837965.1
222805	Mycobacterium chimaera	16	GCA_002292625.1,GCA_001307415.1,GCA_002219265.1,GCA_002240155.1,GCA_001750065.2,GCA_002166795.1,GCA_002101575.1,GCA_002219285.1,GCA_002292645.1,GCA_002219245.1,GCA_002287605.1,GCA_002851835.1,GCA_002851795.1,GCA_900116695.1,GCA_001938095.1,GCA_002851815.1
28197	Arcobacter butzleri	16	GCA_001010605.1,GCA_004283115.1,GCA_001010665.1,GCA_001010585.1,GCA_001010595.1,GCA_001010715.1,GCA_001010675.1,GCA_001010615.1,GCA_003241355.1,GCA_004283125.1,GCA_001010695.1,GCA_000185325.1,GCA_900187115.1,GCA_000215345.3,GCA_000284355.1,GCA_003730245.1
29447	Xanthomonas albilineans	16	GCA_000963075.1,GCA_000963135.1,GCA_000962995.1,GCA_000963025.1,GCA_000963115.1,GCA_000087965.1,GCA_000963195.1,GCA_000963065.1,GCA_002939705.1,GCA_000962935.1,GCA_000962945.1,GCA_000963055.1,GCA_000962915.1,GCA_000963145.1,GCA_000963155.1,GCA_000962925.1
33970	Melissococcus plutonius	16	GCA_001047555.1,GCA_001047395.1,GCA_003966875.1,GCA_001047445.1,GCA_001047525.1,GCA_001047405.1,GCA_000270185.1,GCA_001047545.1,GCA_001047465.1,GCA_001047515.1,GCA_001047595.1,GCA_004001225.1,GCA_001047435.1,GCA_000283975.1,GCA_000747585.1,GCA_004001205.1
358	Agrobacterium tumefaciens	16	GCA_900045375.1,GCA_004342365.1,GCA_900011755.1,GCA_900455815.1,GCA_002008215.1,GCA_002591665.1,GCA_001692245.1,GCA_001541315.1,GCA_003666445.1,GCA_001541305.1,GCA_004023565.1,GCA_002179795.1,GCA_000233975.2,GCA_900012605.1,GCA_003667905.1,GCA_003350285.1
371601	Bacteroides xylanisolvens	16	GCA_003464445.1,GCA_003468875.1,GCA_004167295.1,GCA_900107825.1,GCA_003474245.1,GCA_003437545.1,GCA_000577295.1,GCA_003469745.1,GCA_003474645.1,GCA_000577955.1,GCA_900114865.1,GCA_002161135.1,GCA_002161115.1,GCA_003436085.1,GCA_000273315.1,GCA_000210075.1
38313	Shewanella algae	16	GCA_003721455.1,GCA_003124085.1,GCA_001870495.1,GCA_001858195.1,GCA_002318995.1,GCA_003024535.1,GCA_002237105.1,GCA_004153715.2,GCA_003025175.1,GCA_003024575.1,GCA_003427415.1,GCA_001598875.1,GCA_000615045.1,GCA_000956365.1,GCA_000614935.1,GCA_000947195.1
43675	Rothia mucilaginosa	16	GCA_001548235.1,GCA_002861015.1,GCA_001067855.1,GCA_000011025.1,GCA_002386365.1,GCA_000231235.1,GCA_000175615.1,GCA_001064585.1,GCA_001063545.1,GCA_001061655.1,GCA_001062855.1,GCA_001063995.1,GCA_001914075.1,GCA_001060545.1,GCA_001064265.1,GCA_001065115.1
529	Ochrobactrum anthropi	16	GCA_000017405.1,GCA_000878465.1,GCA_000742955.1,GCA_002462635.1,GCA_002296345.1,GCA_003325675.1,GCA_900454235.1,GCA_000585655.1,GCA_003937445.1,GCA_003937425.1,GCA_002387885.1,GCA_002472885.1,GCA_002431065.1,GCA_000251205.1,GCA_002454835.1,GCA_002477165.1
544580	Actinomyces oris	16	GCA_001937425.1,GCA_001937365.1,GCA_001929375.1,GCA_001937485.1,GCA_001937415.1,GCA_001937445.1,GCA_001937505.1,GCA_001937385.1,GCA_001937535.1,GCA_001937725.1,GCA_001937715.1,GCA_001937555.1,GCA_001929365.1,GCA_001937545.1,GCA_001553935.1,GCA_002847555.1
553611	Photobacterium leiognathi	16	GCA_000950435.1,GCA_003026315.1,GCA_003026015.1,GCA_003026235.1,GCA_003026735.1,GCA_003026025.1,GCA_000950415.1,GCA_003026055.1,GCA_003026695.1,GCA_000509205.1,GCA_003026785.1,GCA_001293185.1,GCA_003026715.1,GCA_002631085.2,GCA_001557755.1,GCA_001558075.1
636	Edwardsiella tarda	16	GCA_003113495.1,GCA_003113475.1,GCA_003074875.1,GCA_000163955.1,GCA_002554415.1,GCA_900447385.1,GCA_003113435.1,GCA_002504285.1,GCA_000341505.1,GCA_003113455.1,GCA_001011055.1,GCA_900447455.1,GCA_900447585.1,GCA_000264825.1,GCA_002006945.1,GCA_001700615.1
696485	Vibrio owensii	16	GCA_004349325.1,GCA_000817815.1,GCA_002021755.1,GCA_000829635.1,GCA_003691505.1,GCA_003691545.1,GCA_002887655.1,GCA_001310575.1,GCA_000817825.1,GCA_000400385.1,GCA_000400325.1,GCA_000829735.1,GCA_000818255.1,GCA_000818275.1,GCA_000400225.1,GCA_001557965.1
774	Bartonella bacilliformis	16	GCA_000015445.1,GCA_000709855.1,GCA_000311905.1,GCA_001625425.1,GCA_000709775.1,GCA_000709815.1,GCA_000709835.1,GCA_000709735.1,GCA_001559035.2,GCA_001624625.1,GCA_000709755.1,GCA_000607205.1,GCA_000709795.1,GCA_000709875.1,GCA_000607225.1,GCA_000607245.1
83262	Mycobacteroides immunogenum	16	GCA_001296415.1,GCA_001296335.1,GCA_001296275.1,GCA_001296385.1,GCA_001296255.1,GCA_001296405.1,GCA_001296325.1,GCA_001296425.1,GCA_001296245.1,GCA_001296345.1,GCA_001296265.1,GCA_000878425.1,GCA_001655155.1,GCA_001677135.1,GCA_001605725.1,GCA_002013555.1
13690	Sphingobium yanoikuyae	15	GCA_001618245.1,GCA_001643135.1,GCA_000735675.1,GCA_002504085.1,GCA_000731935.1,GCA_001078495.2,GCA_003951335.1,GCA_000224695.2,GCA_003697265.1,GCA_000315525.1,GCA_002339955.1,GCA_002331795.1,GCA_002338815.1,GCA_002430825.1,GCA_002380285.1
1499973	Escherichia marmotae	15	GCA_003358435.1,GCA_003358405.1,GCA_003358535.1,GCA_002573255.1,GCA_003358755.1,GCA_002573245.1,GCA_003358645.1,GCA_003358385.1,GCA_002109985.1,GCA_002900365.1,GCA_003358465.1,GCA_003358665.1,GCA_003358775.1,GCA_001561675.1,GCA_000807695.3
1625	Lactobacillus sanfranciscensis	15	GCA_002907205.1,GCA_002907245.1,GCA_002907305.1,GCA_002907145.1,GCA_002907225.1,GCA_002907185.1,GCA_002907365.1,GCA_002907285.1,GCA_002907345.1,GCA_003369815.1,GCA_002907255.1,GCA_002907325.1,GCA_002907155.1,GCA_000225325.1,GCA_001436035.1
196024	Aeromonas dhakensis	15	GCA_000354675.1,GCA_002734165.1,GCA_002734175.1,GCA_000298055.1,GCA_002285935.1,GCA_000354715.1,GCA_003989145.1,GCA_001673685.1,GCA_003849805.1,GCA_003432465.1,GCA_001306015.1,GCA_000315195.1,GCA_003723975.1,GCA_000820305.1,GCA_000819705.1
208479	[Clostridium] bolteae	15	GCA_003437595.1,GCA_000154365.1,GCA_002234575.2,GCA_002959675.1,GCA_000371645.1,GCA_003458625.1,GCA_003464745.1,GCA_003467855.1,GCA_001078425.1,GCA_000371665.1,GCA_000371685.1,GCA_003458165.1,GCA_003439835.1,GCA_000371725.1,GCA_000371705.1
28200	Arcobacter skirrowii	15	GCA_003122135.1,GCA_003447995.1,GCA_004116445.1,GCA_003598625.1,GCA_003598645.1,GCA_003122125.1,GCA_003122145.1,GCA_003544835.1,GCA_004115735.1,GCA_900445295.1,GCA_003939045.1,GCA_001572935.1,GCA_001572945.1,GCA_001572925.1,GCA_001572955.1
29378	Staphylococcus arlettae	15	GCA_003040795.1,GCA_003041115.1,GCA_003040775.1,GCA_003578665.1,GCA_003040735.1,GCA_003041135.1,GCA_003040755.1,GCA_003578645.1,GCA_003041155.1,GCA_004570895.1,GCA_000295715.1,GCA_003290115.1,GCA_003290105.1,GCA_003290035.1,GCA_900457375.1
314275	Alteromonas mediterranea	15	GCA_001562295.1,GCA_000310085.1,GCA_001886435.1,GCA_001562315.1,GCA_000439515.1,GCA_000020585.3,GCA_001886395.1,GCA_001886415.1,GCA_000439575.1,GCA_000439535.1,GCA_000439595.1,GCA_000439495.1,GCA_000439475.1,GCA_000439555.1,GCA_001886455.1
39485	[Eubacterium] eligens	15	GCA_003460195.1,GCA_001405395.1,GCA_003467705.1,GCA_003474205.1,GCA_003470215.1,GCA_003466985.1,GCA_003472155.1,GCA_003473445.1,GCA_001404435.1,GCA_003474735.1,GCA_003474935.1,GCA_003465585.1,GCA_003464175.1,GCA_000146185.1,GCA_001916465.1
412384	Bacillus aryabhattai	15	GCA_002208605.1,GCA_001858395.1,GCA_002588685.1,GCA_000956595.1,GCA_002555815.1,GCA_001043825.1,GCA_002569015.1,GCA_002569785.1,GCA_001038965.1,GCA_900101665.1,GCA_001619595.1,GCA_002688605.1,GCA_001025015.1,GCA_000785045.1,GCA_003171735.1
471	Acinetobacter calcoaceticus	15	GCA_002055515.1,GCA_000368965.1,GCA_900520355.1,GCA_001510805.1,GCA_000818215.1,GCA_900444805.1,GCA_000367865.1,GCA_000162035.1,GCA_000368945.1,GCA_000952075.1,GCA_000301675.1,GCA_000931735.1,GCA_000309015.1,GCA_003999925.1,GCA_000302295.1
495	Neisseria elongata	15	GCA_000818035.1,GCA_000176755.2,GCA_003044605.1,GCA_001064935.1,GCA_900453895.1,GCA_001061435.1,GCA_001064875.1,GCA_900113545.1,GCA_003044985.1,GCA_900475815.1,GCA_003044725.1,GCA_003044625.1,GCA_003044785.1,GCA_003351545.1,GCA_003351685.1
511	Alcaligenes faecalis	15	GCA_001298815.1,GCA_003939865.1,GCA_002120045.1,GCA_002119995.1,GCA_000967305.2,GCA_002120025.1,GCA_002119985.1,GCA_003122065.1,GCA_002120075.1,GCA_001748345.1,GCA_002443155.1,GCA_003813085.1,GCA_001641975.2,GCA_002484125.1,GCA_000739855.1
784	Orientia tsutsugamushi	15	GCA_000010205.1,GCA_900327245.1,GCA_000063545.1,GCA_900377405.1,GCA_900327265.1,GCA_900327225.1,GCA_000964615.1,GCA_900327255.1,GCA_900327275.1,GCA_900327215.1,GCA_900327235.1,GCA_000964605.1,GCA_000964585.1,GCA_001654785.2,GCA_000965065.1
803	Bartonella quintana	15	GCA_000516815.1,GCA_000708965.1,GCA_000516775.1,GCA_000516795.1,GCA_000708945.1,GCA_000708865.1,GCA_000708905.1,GCA_900475345.1,GCA_000516835.1,GCA_000046685.1,GCA_000708815.1,GCA_000516755.1,GCA_000708985.1,GCA_000294715.1,GCA_000708575.1
860	Fusobacterium periodonticum	15	GCA_000297655.1,GCA_002763735.1,GCA_002763875.1,GCA_002763695.1,GCA_002763915.1,GCA_002763625.1,GCA_000158215.3,GCA_000163935.1,GCA_002761955.1,GCA_003019755.1,GCA_002761935.1,GCA_002763925.1,GCA_002763815.1,GCA_002763595.1,GCA_002763775.1
